# Supplementary material for: Mitochondrial hypoxic stress induces widespread RNA editing by APOBEC3G in natural killer cells
Source: Genome Biol. 2019 Feb 21;20:37. doi: 10.1186/s13059-019-1651-1 (PMC6383285; doi:10.1186/s13059-019-1651-1)
Supplement: Supplementary file 6 — Table S5. C>U RNA editing events shared between NK cells and 293T/APOBEC3A, and NK cells, 293T/APOBEC3A and 293T/APOBEC3G overexpression systems. (XLSX 14 kb) [file 13059_2019_1651_MOESM6_ESM.xlsx]

## Sheet: StemLoop and A3A overlap
	chr	pos	ref	alt	EditEv	glmOR	glmPV	glmFDR	upStreamCoords	up_plusmRNASeq	downStreamCoords	down_plusmRNASeq	Feature	Gene	Codon	AAChange	EdLv_1614-NK-H7	EdLv_1614-NK-N1	EdLv_1616-NK-H5	EdLv_1616-NK-N1	EdLv_1618-NK-H47	EdLv_1618-NK-N37	Ave_Hypo	Ave_Nor	HYPO/NOR	All Average	TotReads	Ref_1614-NK-H7	Ref_1614-NK-N1	Ref_1616-NK-H5	Ref_1616-NK-N1	Ref_1618-NK-H47	Ref_1618-NK-N37	Alt_1614-NK-H7	Alt_1614-NK-N1	Alt_1616-NK-H5	Alt_1616-NK-N1	Alt_1618-NK-H47	Alt_1618-NK-N37
11:65573508-CT	chr11	65573508	C	T	C>T	41.4212	1.25641e-08	1.55406e-07	chr11:65573492-65573507	ACAGCTCCTACCCAC	chr11:65573508-65573523	GGATGCGGGCCTGTC	exonic	FAM89B	nonsynonymous SNV	FAM89B:NM_152832:exon2:c.C398T:p.P133L,FAM89B:NM_001098785:exon2:c.C437T:p.P146L,	0.555556	0	0.363636	0	0.2	0.097561	0.373	0.033	11.472	0.203	248	4	52	14	119	4	37	5	0	8	0	1
1:39561754-GA	chr1	39561754	G	A	G>A	30.5206	0.00122188	0.00518177	chr1:39561738-39561753	CTTCTTTCTTGGCAT	chr1:39561754-39561769	ATGAGCCTGTAGAAC	exonic	PABPC4	nonsynonymous SNV	PABPC4:NM_001135653:exon15:c.C1927T:p.H643Y,PABPC4:NM_001135654:exon14:c.C1840T:p.H614Y,PABPC4:NM_003819:exon15:c.C1879T:p.H627Y,	0.2	0.0104167	0	0	0.0408163	0	0.08	0.003	23.118	0.042	546	36	95	88	109	47	159	9	1	0	0	2
16:2255695-GA	chr16	2255695	G	A	G>A	15.219	2.72389e-05	0.000188674	chr16:2255679-2255694	GGGGGCCAGCACGGC	chr16:2255695-2255710	GTGGCAGTGATCTCC	exonic	RNPS1	synonymous SNV	RNPS1:NM_001286625:exon7:c.C708T:p.T236T,RNPS1:NM_001286626:exon6:c.C639T:p.T213T,RNPS1:NM_080594:exon7:c.C708T:p.T236T,RNPS1:NM_006711:exon7:c.C708T:p.T236T,	0.333333	0	0.0731707	0	0	0.0649351	0.136	0.022	6.26	0.079	313	12	96	38	75	6	72	6	0	3	0	0
19:39433341-GA	chr19	39433341	G	A	G>A	5.73925	1.27917e-82	1.02235e-80	chr19:39433325-39433340	TGGACTCGCAGCGAC	chr19:39433341-39433356	AGGGTCAGCTACCAG	exonic	RPS16	nonsynonymous SNV	RPS16:NM_001020:exon5:c.C373T:p.R125C,	0.158685	0.0220532	0.127484	0.0182872	0.0847458	0.0944855	0.124	0.045	2.751	0.084	12634	1177	2572	2854	2201	108	2693	222	58	417	41	10
19:8255866-CT	chr19	8255866	C	T	C>T	9.73252	3.90979e-05	0.000263784	chr19:8255850-8255865	TCGTGGGCGGCCTCT	chr19:8255866-8255881	GGTCCTGTACCACGT	exonic	CERS4	nonsynonymous SNV	CERS4:NM_024552:exon6:c.C455T:p.S152L,	0.428571	0	0.227273	0	0	0.131579	0.219	0.044	4.984	0.131	215	8	43	34	65	11	33	6	0	10	0	0
21:43776231-GA	chr21	43776231	G	A	G>A	4.97009	6.47863e-15	1.49584e-13	chr21:43776215-43776230	GTGCTGGGTCTCGGC	chr21:43776231-43776246	GTGGCCGGCTGCGTG	exonic	CSTB	synonymous SNV	CSTB:NM_000100:exon1:c.C39T:p.T13T,	0.242105	0.00862069	0.324607	0.0310559	0.0645161	0.333333	0.21	0.124	1.692	0.167	1071	216	230	129	156	29	114	69	2	62	5	2
22:23967439-CT	chr22	23967439	C	T	C>T	2.75936	5.53617e-06	4.32487e-05	chr22:23967423-23967438	GCTGAGCGGGTCCAC	chr22:23967439-23967454	GAGCCCTGCGCGCAG	exonic	DDT,DDTL,LOC391322	synonymous SNV	DDTL:NM_001084393:exon2:c.C162T:p.T54T,DDT:NM_001355:exon3:c.C162T:p.T54T,LOC391322:NM_001144931:exon2:c.C159T:p.T53T,	0.289855	0.0581395	0.283871	0.00833333	0.08	0.239362	0.218	0.102	2.138	0.16	668	49	81	111	119	46	143	20	5	44	1	4
5:112838104-CT	chr5	112838104	C	T	C>T	9.44008	0.000733379	0.00331296	chr5:112838088-112838103	CCAGCTCCTCTTCAT	chr5:112838104-112838119	AAGAGGAAGCTTAGA	exonic	APC	nonsynonymous SNV	APC:NM_001127510:exon17:c.C2510T:p.S837L,APC:NM_001127511:exon14:c.C2456T:p.S819L,APC:NM_000038:exon16:c.C2510T:p.S837L,	0.111111	0.107143	0.2	0	0.5	0.05	0.27	0.052	5.162	0.161	163	8	25	16	80	3	19	1	3	4	0	3
7:73303709-GA	chr7	73303709	G	A	G>A	8.59417	0.00731759	0.0229697	chr7:73303693-73303708	ACGTGCTCAGGCCTC	chr7:73303709-73303724	GTGGGGCCAGGCAGG	exonic	NSUN5	stopgain	NSUN5:NM_001168347:exon9:c.C1177T:p.R393X,NSUN5:NM_018044:exon9:c.C1177T:p.R393X,NSUN5:NM_148956:exon9:c.C1177T:p.R393X,NSUN5:NM_001168348:exon9:c.C1063T:p.R355X,	0	0	0.6	0.0416667	0	0.0588235	0.2	0.033	5.971	0.117	93	1	16	4	23	8	32	0	0	6	1	0
8:18083999-GA	chr8	18083999	G	A	G>A	3.52742	2.60099e-07	2.45675e-06	chr8:18083983-18083998	CGGCGCGTGCTGCGC	chr8:18083999-18084014	ACGGCACAGCTGACG	exonic	ASAH1	synonymous SNV	ASAH1:NM_177924:exon1:c.C60T:p.V20V,	0.298013	0	0.230769	0.00684931	0.015873	0.173184	0.182	0.06	3.025	0.121	722	106	118	50	145	62	148	45	0	15	1	1

## Sheet: StemLoop, A3A and A3G overlap
	chr	pos	ref	alt	EditEv	glmOR	glmPV	glmFDR	upStreamCoords	up_plusmRNASeq	downStreamCoords	down_plusmRNASeq	Feature	Gene	Codon	AAChange	EdLv_1614-NK-H7	EdLv_1614-NK-N1	EdLv_1616-NK-H5	EdLv_1616-NK-N1	EdLv_1618-NK-H47	EdLv_1618-NK-N37	AveHypoxic	AveNormoxic	TotReads	Ref_1614-NK-H7	Ref_1614-NK-N1	Ref_1616-NK-H5	Ref_1616-NK-N1	Ref_1618-NK-H47	Ref_1618-NK-N37	Alt_1614-NK-H7	Alt_1614-NK-N1	Alt_1616-NK-H5	Alt_1616-NK-N1	Alt_1618-NK-H47	Alt_1618-NK-N37
11:65573508-CT	chr11	65573508	C	T	C>T	41.4212	1.25641e-08	1.94105e-07	chr11:65573492-65573507	ACAGCTCCTACCCAC	chr11:65573508-65573523	GGATGCGGGCCTGTC	exonic	FAM89B	nonsynonymous SNV	FAM89B:NM_152832:exon2:c.C398T:p.P133L,FAM89B:NM_001098785:exon2:c.C437T:p.P146L,	0.555556	0	0.363636	0	0.2	0.097561	0.373064	0.0325203	248	4	52	14	119	4	37	5	0	8	0	1	4
5:112838104-CT	chr5	112838104	C	T	C>T	9.44008	0.000733379	0.00363302	chr5:112838088-112838103	CCAGCTCCTCTTCAT	chr5:112838104-112838119	AAGAGGAAGCTTAGA	exonic	APC	nonsynonymous SNV	APC:NM_001127510:exon17:c.C2510T:p.S837L,APC:NM_001127511:exon14:c.C2456T:p.S819L,APC:NM_000038:exon16:c.C2510T:p.S837L,	0.111111	0.107143	0.2	0	0.5	0.05	0.27037	0.052381	163	8	25	16	80	3	19	1	3	4	0	3	1
7:73303709-GA	chr7	73303709	G	A	G>A	8.59417	0.00731759	0.0245671	chr7:73303693-73303708	ACGTGCTCAGGCCTC	chr7:73303709-73303724	GTGGGGCCAGGCAGG	exonic	NSUN5	stopgain	NSUN5:NM_001168347:exon9:c.C1177T:p.R393X,NSUN5:NM_018044:exon9:c.C1177T:p.R393X,NSUN5:NM_148956:exon9:c.C1177T:p.R393X,NSUN5:NM_001168348:exon9:c.C1063T:p.R355X,	0	0	0.6	0.0416667	0	0.0588235	0.2	0.0334967	93	1	16	4	23	8	32	0	0	6	1	0	2
16:2255695-GA	chr16	2255695	G	A	G>A	15.219	2.72389e-05	0.00021684	chr16:2255679-2255694	GGGGGCCAGCACGGC	chr16:2255695-2255710	GTGGCAGTGATCTCC	exonic	RNPS1	synonymous SNV	RNPS1:NM_001286625:exon7:c.C708T:p.T236T,RNPS1:NM_001286626:exon6:c.C639T:p.T213T,RNPS1:NM_080594:exon7:c.C708T:p.T236T,RNPS1:NM_006711:exon7:c.C708T:p.T236T,	0.333333	0	0.0731707	0	0	0.0649351	0.135501	0.021645	313	12	96	38	75	6	72	6	0	3	0	0	5
