# Supplementary material for: Mitochondrial hypoxic stress induces widespread RNA editing by APOBEC3G in natural killer cells
Source: Genome Biol. 2019 Feb 21;20:37. doi: 10.1186/s13059-019-1651-1 (PMC6383285; doi:10.1186/s13059-019-1651-1)
Supplement: Supplementary file 7 — Table S6. A>I RNA editing events in RADAR database that are induced by hypoxia in NK cells. (XLSX 11 kb) [file 13059_2019_1651_MOESM7_ESM.xlsx]

## Sheet: Hypoxia
chromosome	position	gene	strand	annot1	annot2	alu.	non_alu_repetitive.	hg38
chr2	231256723	SP140L	+	intronic	intronic	no	no	chr2-230392008
chr15	65425319	PDCD7	-	Syn	Ala->Ala	no	no	chr15-65132981
chr13	46090371	COG3	+	Nonsyn	Ile->Val	no	no	chr13-45516236
chr15	65425334	PDCD7	-	Syn	Ala->Ala	no	no	chr15-65132996
chr1	160302244	COPA	-	Nonsyn	Ile->Val	no	no	chr1-160332454
chr18	32825654	ZNF397	+	Nonsyn	Ile->Val	no	no	chr18-35245690
chr10	72164154	EIF4EBP2	+	5UTR	5UTR	no	no	chr10-70404398
chr8	103841636	AZIN1	-	Nonsyn	Ser->Gly	no	no	chr8-102829408
chr21	34929694	SON	+	intronic	intronic	no	no	chr21-33557388
chr11	60775067	CD6	+	Nonsyn	Ser->Gly	no	no	chr11-61007595
chr11	67814400	TCIRG1	+	intronic	intronic	no	yes	chr11-68046933
chr12	123466262	ARL6IP4	+	Nonsyn	Lys->Arg	no	yes	chr12-122981715
chr19	16262307	uc002ndr.2	+	5UTR	5UTR	no	yes	chr19-16151497
chr19	53578983	ZNF160	-	intronic	intronic	no	yes	chr19-53075730
chr7	74299369	STAG3L2	-	3UTR	3UTR	yes	no	chr7-74883263
chr7	74299378	STAG3L2	-	Syn	Stp->Stp	yes	no	chr7-74883272
chr12	10467851	KLRD1	+	3UTR	3UTR	yes	no	chr12-10315252
chr1	150307303	PRPF3	+	intronic	intronic	yes	no	chr1-150334832
chr17	40478269	STAT3	-	intronic	intronic	yes	no	chr17-42326251
chr2	202151362	CASP8	+	3UTR	3UTR	yes	no	chr2-201286639
chr3	183856650	EIF2B5	+	intronic	intronic	yes	no	chr3-184138862
chr20	34301692	RBM39	-	intronic	intronic	yes	no	chr20-35713770
chr2	202151365	CASP8	+	3UTR	3UTR	yes	no	chr2-201286642
chr3	141903562	GK5	-	ncRNA	ncRNA	yes	no	chr3-142184720
chr20	34301749	RBM39	-	intronic	intronic	yes	no	chr20-35713827
chr2	136505244	UBXN4	+	intronic	intronic	yes	no	chr2-135747674
chr12	10467915	KLRD1	+	3UTR	3UTR	yes	no	chr12-10315316
chr10	135110893	uc010qvc.1	-	Nonsyn	Asn->Ser	yes	no	chr10-133297389
chr10	7398400	SFMBT2	-	intronic	intronic	yes	no	chr10-7356438
chr7	100734943	uc003uxr.2	+	Nonsyn	Ser->Gly	yes	no	chr7-101091662
chr12	56337086	DGKA	+	intronic	intronic	yes	no	chr12-55943302
chr17	40478281	STAT3	-	intronic	intronic	yes	no	chr17-42326263
chr5	156640576	ITK	+	intronic	intronic	yes	no	chr5-157213565
chr7	128293288	uc010lll.2	+	3UTR	3UTR	no	no	chr7-128653234
chr7	128293289	uc010lll.2	+	3UTR	3UTR	no	no	chr7-128653235
chr7	128293316	uc010lll.2	+	3UTR	3UTR	no	no	chr7-128653262
chr7	128293328	uc010lll.2	+	3UTR	3UTR	no	no	chr7-128653274

## Sheet: Normoxia
chromosome	position	gene	strand	annot1	annot2	alu.	non_alu_repetitive.	hg38
chr22	22040000	uc002zvk.3	+	5UTR	5UTR	yes	no	chr22-21685711
