# Supplementary material for: Mitochondrial hypoxic stress induces widespread RNA editing by APOBEC3G in natural killer cells
Source: Genome Biol. 2019 Feb 21;20:37. doi: 10.1186/s13059-019-1651-1 (PMC6383285; doi:10.1186/s13059-019-1651-1)
Supplement: Supplementary file 8 — Table S7. Evolutionary conservation analysis of all non-synonymous C>U RNA editing sites. (XLSX 18 kb) [file 13059_2019_1651_MOESM8_ESM.xlsx]

## Sheet: RNAeditingEvents_VEP (conservat
Mut	AAChange	Gene	Feature	PolyPhen	SIFT	PhyloP
5:112838104-CT	APC:NM_000038:exon16:c.C2510T:p.S837L	APC	NM_000038	benign(0.014)	tolerated(0.24)	2.71183
5:112838104-CT	APC:NM_001127510:exon17:c.C2510T:p.S837L	APC	NM_001127510	benign(0.014)	tolerated(0.24)	2.71183
5:112838104-CT	APC:NM_001127511:exon14:c.C2456T:p.S819L	APC	NM_001127511	probably_damaging(0.996)	tolerated(0.21)	2.71183
11:118902061-GA	BCL9L:NM_182557:exon6:c.C1682T:p.P561L	BCL9L	NM_182557	probably_damaging(0.997)	deleterious(0)	9.61154
12:51291979-GA	BIN2:NM_001290007:exon10:c.C1049T:p.P350L	BIN2	NM_001290007	benign(0.005)	deleterious(0.05)	0.857071
12:51291979-GA	BIN2:NM_001290008:exon9:c.C1127T:p.P376L	BIN2	NM_001290008	benign(0.05)	deleterious_low_confidence(0.05)	0.857071
12:51291979-GA	BIN2:NM_001290009:exon9:c.C755T:p.P252L	BIN2	NM_001290009	benign(0.001)	tolerated(0.05)	0.857071
12:51291979-GA	BIN2:NM_016293:exon10:c.C1223T:p.P408L	BIN2	NM_016293	benign(0.05)	deleterious_low_confidence(0.05)	0.857071
X:80703496-GA	BRWD3:NM_153252:exon24:c.C2819T:p.P940L	BRWD3	NM_153252	probably_damaging(1)	deleterious(0)	9.27939
12:6944511-CT	C12orf57:NM_001301834:exon3:c.C88T:p.P30S	C12orf57	NM_001301834	probably_damaging(0.998)	deleterious(0.03)	4.25972
12:6944511-CT	C12orf57:NM_001301836:exon2:c.C49T:p.P17S	C12orf57	NM_001301836	probably_damaging(0.929)	deleterious(0.02)	4.25972
12:6944511-CT	C12orf57:NM_001301837:exon2:c.C88T:p.P30S	C12orf57	NM_001301837	probably_damaging(0.982)	deleterious(0.03)	4.25972
12:6944511-CT	C12orf57:NM_138425:exon2:c.C88T:p.P30S	C12orf57	NM_138425	probably_damaging(0.998)	deleterious(0.03)	4.25972
12:22484844-GA	C2CD5:NM_001286173:exon14:c.C1409T:p.P470L	C2CD5	NM_001286173	probably_damaging(0.997)	deleterious(0)	7.00494
12:22484844-GA	C2CD5:NM_001286174:exon12:c.C1403T:p.P468L	C2CD5	NM_001286174	probably_damaging(0.998)	deleterious(0)	7.00494
12:22484844-GA	C2CD5:NM_001286175:exon14:c.C1442T:p.P481L	C2CD5	NM_001286175	probably_damaging(0.999)	deleterious(0)	7.00494
12:22484844-GA	C2CD5:NM_001286176:exon13:c.C1403T:p.P468L	C2CD5	NM_001286176	probably_damaging(0.998)	deleterious(0)	7.00494
12:22484844-GA	C2CD5:NM_001286177:exon13:c.C1376T:p.P459L	C2CD5	NM_001286177	probably_damaging(0.999)	deleterious(0)	7.00494
12:22484844-GA	C2CD5:NM_014802:exon13:c.C1403T:p.P468L	C2CD5	NM_014802	probably_damaging(0.996)	deleterious(0)	7.00494
19:536277-CT	CDC34:NM_004359:exon3:c.C299T:p.P100L	CDC34	NM_004359	probably_damaging(0.998)	deleterious(0)	5.9137
19:8255866-CT	CERS4:NM_024552:exon6:c.C455T:p.S152L	CERS4	NM_024552	benign(0.003)	tolerated(0.25)	-0.35015
20:33850995-CT	CHMP4B:NM_176812:exon3:c.C412T:p.Q138X	CHMP4B	NM_176812	-	-	7.78725
9:123403484-GA	DENND1A:NM_020946:exon20:c.C1495T:p.P499S	DENND1A	NM_020946	possibly_damaging(0.781)	deleterious(0.05)	6.803
9:123403484-GA	DENND1A:NM_024820:exon20:c.C1495T:p.P499S	DENND1A	NM_024820	benign(0.121)	deleterious(0)	6.803
1:32231146-CT	EIF3I:NM_003757:exon11:c.C928T:p.R310C	EIF3I	NM_003757	possibly_damaging(0.901)	deleterious(0)	2.64453
11:65573508-CT	FAM89B:NM_001098785:exon2:c.C437T:p.P146L	FAM89B	NM_001098785	benign(0.015)	tolerated(0.29)	0.854291
11:65573508-CT	FAM89B:NM_152832:exon2:c.C398T:p.P133L	FAM89B	NM_152832	benign(0)	tolerated(0.24)	0.854291
16:53844274-CT	FTO:NM_001080432:exon4:c.C871T:p.Q291X	FTO	NM_001080432	-	-	5.02051
14:92809464-CT	GOLGA5:NM_005113:exon4:c.C937T:p.Q313X	GOLGA5	NM_005113	-	-	5.72262
5:57246458-CT	GPBP1:NM_001127235:exon7:c.C658T:p.P220S	GPBP1	NM_001127235	possibly_damaging(0.66)	deleterious(0)	4.12781
5:57246458-CT	GPBP1:NM_001127236:exon6:c.C658T:p.P220S	GPBP1	NM_001127236	possibly_damaging(0.838)	deleterious(0)	4.12781
5:57246458-CT	GPBP1:NM_001203246:exon6:c.C124T:p.P42S	GPBP1	NM_001203246	possibly_damaging(0.838)	deleterious(0)	4.12781
5:57246458-CT	GPBP1:NM_022913:exon7:c.C637T:p.P213S	GPBP1	NM_022913	possibly_damaging(0.838)	deleterious(0)	4.12781
5:69572477-GA	GTF2H2C:NM_001098728:exon8:c.G397A:p.E133K	GTF2H2C,GTF2H2C_2	NM_001098728	benign(0)	tolerated(1)	7.01238
5:69572477-GA	GTF2H2C_2:NM_001042490:exon9:c.G397A:p.E133K	GTF2H2C,GTF2H2C_2	NM_001042490	NA	NA	7.01238
2:26191285-GA	HADHA:NM_000182:exon20:c.C2257T:p.H753Y	HADHA	NM_000182	benign(0.042)	tolerated(0.18)	4.56002
12:66331386-CT	HELB:NM_033647:exon12:c.C2903T:p.P968L	HELB	NM_033647	benign(0.001)	tolerated(0.19)	-0.49915
X:53431830-GA	HSD17B10:NM_001037811:exon5:c.C563T:p.P188L	HSD17B10	NM_001037811	benign(0.055)	deleterious(0.04)	9.41457
X:53431830-GA	HSD17B10:NM_004493:exon5:c.C563T:p.P188L	HSD17B10	NM_004493	benign(0.066)	tolerated(0.15)	9.41457
2:206017708-GA	INO80D:NM_017759:exon8:c.C1514T:p.P505L	INO80D	NM_017759	probably_damaging(0.998)	deleterious(0)	9.99
2:175939613-GA	KIAA1715:NM_001305008:exon10:c.C949T:p.R317X	KIAA1715	NM_001305008	-	-	4.04713
2:175939613-GA	KIAA1715:NM_001305009:exon11:c.C844T:p.R282X	KIAA1715	NM_001305009	-	-	4.04713
2:175939613-GA	KIAA1715:NM_001305010:exon9:c.C757T:p.R253X	KIAA1715	NM_001305010	-	-	4.04713
2:175939613-GA	KIAA1715:NM_001305011:exon8:c.C382T:p.R128X	KIAA1715	NM_001305011	-	-	4.04713
2:175939613-GA	KIAA1715:NM_030650:exon10:c.C751T:p.R251X	KIAA1715	NM_030650	-	-	4.04713
12:51049057-CT	LETMD1:NM_001243689:exon2:c.C146T:p.P49L	LETMD1	NM_001243689	possibly_damaging(0.779)	deleterious(0)	4.01261
12:51049057-CT	LETMD1:NM_001300765:exon2:c.C146T:p.P49L	LETMD1	NM_001300765	benign(0.196)	deleterious_low_confidence(0)	4.01261
12:51049057-CT	LETMD1:NM_015416:exon2:c.C146T:p.P49L	LETMD1	NM_015416	possibly_damaging(0.779)	deleterious(0)	4.01261
19:51380577-GA	LIM2:NM_001161748:exon4:c.C388T:p.R130C	LIM2	NM_001161748	probably_damaging(1)	deleterious(0.03)	5.87565
19:51380577-GA	LIM2:NM_030657:exon4:c.C514T:p.R172C	LIM2	NM_030657	probably_damaging(0.997)	deleterious(0.02)	5.87565
22:21788373-GA	MAPK1:NM_002745:exon6:c.C740T:p.P247L	MAPK1	NM_002745	probably_damaging(0.992)	deleterious(0)	9.893
22:21788373-GA	MAPK1:NM_138957:exon6:c.C740T:p.P247L	MAPK1	NM_138957	probably_damaging(0.992)	deleterious(0)	9.893
3:152432796-CT	MBNL1:NM_001314057:exon5:c.C254T:p.P85L	MBNL1	NM_001314057	benign(0.291)	tolerated(0.32)	7.15683
3:152432796-CT	MBNL1:NM_021038:exon4:c.C425T:p.P142L	MBNL1	NM_021038	possibly_damaging(0.461)	tolerated(0.18)	7.15683
3:152432796-CT	MBNL1:NM_207292:exon4:c.C425T:p.P142L	MBNL1	NM_207292	benign(0.381)	tolerated(0.2)	7.15683
3:152432796-CT	MBNL1:NM_207293:exon3:c.C425T:p.P142L	MBNL1	NM_207293	benign(0.428)	tolerated(0.2)	7.15683
3:152432796-CT	MBNL1:NM_207296:exon3:c.C425T:p.P142L	MBNL1	NM_207296	benign(0.358)	tolerated(0.18)	7.15683
3:152432796-CT	MBNL1:NM_207297:exon3:c.C425T:p.P142L	MBNL1	NM_207297	possibly_damaging(0.515)	tolerated(0.23)	7.15683
22:30934184-GA	MORC2:NM_001303256:exon20:c.C2201T:p.P734L	MORC2	NM_001303256	benign(0.01)	tolerated_low_confidence(0.22)	1.62259
22:30934184-GA	MORC2:NM_001303257:exon20:c.C2201T:p.P734L	MORC2	NM_001303257	benign(0.003)	tolerated_low_confidence(0.23)	1.62259
22:30934184-GA	MORC2:NM_014941:exon21:c.C2015T:p.P672L	MORC2	NM_014941	benign(0.01)	tolerated_low_confidence(0.27)	1.62259
19:8551784-GA	MYO1F:NM_012335:exon8:c.C727T:p.Q243X	MYO1F	NM_012335	-	-	3.52107
2:131491921-GA	MZT2A:NM_001085365:exon2:c.C274T:p.P92S	MZT2A	NM_001085365	benign(0.191)	tolerated(0.27)	0.199669
2:130182730-CT	MZT2B:NM_025029:exon2:c.C274T:p.P92S	MZT2B	NM_025029	benign(0.119)	tolerated(0.24)	0.748315
7:106269159-GA	NAMPT:NM_005746:exon5:c.C601T:p.Q201X	NAMPT	NM_005746	-	-	9.88754
1:146074414-CT	NBPF10:NM_001039703:exon76:c.G9428A:p.G3143E	NBPF10	NM_001039703	-	tolerated(1)	-0.0432992
1:146074414-CT	NBPF10:NM_001302371:exon80:c.G9935A:p.G3312E	NBPF10	NM_001302371	benign(0.003)	tolerated(1)	-0.0432992
1:120438571-GA	NBPF8:NM_001037501:exon2:c.G203A:p.R68K	NBPF8	NM_001037501	benign(0)	tolerated(1)	-0.387976
12:124347887-GA	NCOR2:NM_001077261:exon31:c.C3980T:p.P1327L	NCOR2	NM_001077261	possibly_damaging(0.849)	tolerated(0.13)	4.20387
12:124347887-GA	NCOR2:NM_001206654:exon31:c.C3980T:p.P1327L	NCOR2	NM_001206654	possibly_damaging(0.716)	tolerated(0.18)	4.20387
12:124347887-GA	NCOR2:NM_006312:exon32:c.C4010T:p.P1337L	NCOR2	NM_006312	possibly_damaging(0.806)	tolerated(0.15)	4.20387
7:73303709-GA	NSUN5:NM_001168347:exon9:c.C1177T:p.R393X	NSUN5	NM_001168347	-	-	5.24872
7:73303709-GA	NSUN5:NM_001168348:exon9:c.C1063T:p.R355X	NSUN5	NM_001168348	-	-	5.24872
7:73303709-GA	NSUN5:NM_018044:exon9:c.C1177T:p.R393X	NSUN5	NM_018044	-	-	5.24872
7:73303709-GA	NSUN5:NM_148956:exon9:c.C1177T:p.R393X	NSUN5	NM_148956	-	-	5.24872
10:79710468-CT	NUTM2B:NM_001278495:exon5:c.C1438T:p.R480W	NUTM2B	NM_001278495	benign(0.003)	deleterious(0.02)	0.857677
1:39561754-GA	PABPC4:NM_001135653:exon15:c.C1927T:p.H643Y	PABPC4	NM_001135653	benign(0.063)	deleterious(0.02)	10.003
1:39561754-GA	PABPC4:NM_001135654:exon14:c.C1840T:p.H614Y	PABPC4	NM_001135654	benign(0.085)	deleterious(0.05)	10.003
1:39561754-GA	PABPC4:NM_003819:exon15:c.C1879T:p.H627Y	PABPC4	NM_003819	benign(0.063)	deleterious(0.04)	10.003
12:6968017-GA	PHB2:RefSeq NM_001144831; S161F	PHB2	NA	NA	NA	9.25999
1:77154584-GA	PIGK:NM_005482:exon9:c.C851T:p.P284L	PIGK	NM_005482	benign(0.309)	deleterious(0.03)	9.469
7:72940973-CT	POM121:NM_001257190:exon13:c.C1028T:p.P343L	POM121	NM_001257190	benign(0.003)	deleterious(0.05)	0.256441
7:72940973-CT	POM121:NM_172020:exon11:c.C1028T:p.P343L	POM121	NM_172020	benign(0.024)	tolerated(0.12)	0.256441
7:75424069-GA	POM121C:NM_001099415:exon12:c.C1028T:p.P343L	POM121C	NM_001099415	benign(0.062)	tolerated(0.08)	1.40108
X:49073882-GA	PRAF2:NM_007213:exon1:c.C106T:p.R36C	PRAF2	NM_007213	probably_damaging(0.984)	deleterious(0)	2.27814
15:56096472-GA	RFX7:NM_022841:exon9:c.C1256T:p.P419L	RFX7	NM_022841	probably_damaging(1)	deleterious(0)	9.516
2:110557917-CT	RGPD5:NM_005054:exon7:c.G913A:p.G305S	RGPD5,RGPD6,RGPD8	NM_005054	NA	NA	3.46128
2:110557917-CT	RGPD5:NM_032260:exon8:c.G913A:p.G305S	RGPD5,RGPD6,RGPD8	NM_032260	NA	NA	3.46128
2:110557917-CT	RGPD6:NM_001037866:exon8:c.G913A:p.G305S	RGPD5,RGPD6,RGPD8	NM_001037866	benign(0)	tolerated(0.81)	3.46128
2:110557917-CT	RGPD6:NM_001123363:exon8:c.G913A:p.G305S	RGPD5,RGPD6,RGPD8	NM_001123363	benign(0)	tolerated(0.73)	3.46128
2:110557917-CT	RGPD8:NM_001164463:exon7:c.G913A:p.G305S	RGPD5,RGPD6,RGPD8	NM_001164463	NA	NA	3.46128
6:35470271-CT	RPL10A:NM_007104:exon5:c.C403T:p.P135S	RPL10A	NM_007104	possibly_damaging(0.866)	deleterious(0.01)	7.64955
19:17863201-CT	RPL18A:NM_000980:exon5:c.C469T:p.R157W	RPL18A	NM_000980	benign(0.12)	deleterious(0.03)	3.41186
17:28720820-CT	RPL23A:NM_000984:exon2:c.C139T:p.R47W	RPL23A	NM_000984	benign(0.013)	tolerated(0.28)	1.92739
19:39433341-GA	RPS16:NM_001020:exon5:c.C373T:p.R125C	RPS16	NM_001020	possibly_damaging(0.901)	deleterious(0.03)	7.59689
16:1962610-GA	RPS2:NM_002952:exon6:c.C596T:p.P199L	RPS2	NM_002952	possibly_damaging(0.905)	deleterious(0.03)	9.862
15:55196824-GA	RSL24D1:NM_016304:exon1:c.C67T:p.R23C	RSL24D1	NM_016304	benign(0.011)	deleterious(0.02)	3.43396
7:93104360-GA	SAMD9:NM_001193307:exon2:c.C1738T:p.P580S	SAMD9	NM_001193307	benign(0)	tolerated(1)	-2.80613
7:93104360-GA	SAMD9:NM_017654:exon3:c.C1738T:p.P580S	SAMD9	NM_017654	benign(0)	tolerated(1)	-2.80613
11:9781553-GA	SBF2:NM_030962:exon39:c.C5405T:p.P1802L	SBF2	NM_030962	probably_damaging(0.945)	deleterious(0)	9.958
22:30356761-GA	SF3A1:NM_005877:exon1:c.C32T:p.P11L	SF3A1	NM_005877	probably_damaging(0.913)	tolerated_low_confidence(0.78)	7.819
8:47407899-GA	SPIDR:NM_001080394:exon7:c.G815A:p.R272Q	SPIDR	NM_001080394	probably_damaging(0.998)	deleterious(0)	5.815
8:47407899-GA	SPIDR:NM_001282916:exon6:c.G605A:p.R202Q	SPIDR	NM_001282916	probably_damaging(0.998)	deleterious(0)	5.815
8:47407899-GA	SPIDR:NM_001282919:exon7:c.G635A:p.R212Q	SPIDR	NM_001282919	probably_damaging(0.998)	deleterious(0)	5.815
1:121386536-CT	SRGAP2C:NM_001271872:exon9:c.C1084T:p.Q362X	SRGAP2C	NM_001271872	-	-	2.98492
22:42214821-GA	TCF20:NM_005650:exon2:c.C485T:p.P162L	TCF20	NM_005650	probably_damaging(0.97)	deleterious(0)	9.44159
22:42214821-GA	TCF20:NM_181492:exon1:c.C485T:p.P162L	TCF20	NM_181492	probably_damaging(0.986)	deleterious(0)	9.44159
3:141963899-GA	TFDP2:NM_001178138:exon11:c.C617T:p.P206L	TFDP2	NM_001178138	probably_damaging(0.999)	deleterious(0.04)	9.425
3:141963899-GA	TFDP2:NM_001178139:exon10:c.C797T:p.P266L	TFDP2	NM_001178139	probably_damaging(0.999)	deleterious(0.04)	9.425
3:141963899-GA	TFDP2:NM_001178140:exon7:c.C713T:p.P238L	TFDP2	NM_001178140	probably_damaging(0.999)	deleterious(0.04)	9.425
3:141963899-GA	TFDP2:NM_001178141:exon7:c.C506T:p.P169L	TFDP2	NM_001178141	probably_damaging(0.92)	deleterious(0.04)	9.425
3:141963899-GA	TFDP2:NM_001178142:exon5:c.C389T:p.P130L	TFDP2	NM_001178142	probably_damaging(0.999)	deleterious(0.05)	9.425
3:141963899-GA	TFDP2:NM_006286:exon8:c.C617T:p.P206L	TFDP2	NM_006286	probably_damaging(0.999)	deleterious(0.04)	9.425
12:26974149-GA	TM7SF3:NM_016551:exon12:c.C1529T:p.P510L	TM7SF3	NM_016551	benign(0.054)	tolerated(0.15)	6.17277
16:28844473-GA	TUFM:NM_003321:exon6:c.C763T:p.R255W	TUFM	NM_003321	probably_damaging(0.986)	deleterious(0)	2.75745
22:21621563-CT	UBE2L3:NM_001256355:exon4:c.C533T:p.P178L	UBE2L3	NM_001256355	possibly_damaging(0.673)	deleterious(0.01)	7.78546
22:21621563-CT	UBE2L3:NM_001256356:exon3:c.C263T:p.P88L	UBE2L3	NM_001256356	benign(0.325)	deleterious(0.01)	7.78546
22:21621563-CT	UBE2L3:NM_003347:exon4:c.C359T:p.P120L	UBE2L3	NM_003347	benign(0.388)	deleterious(0.01)	7.78546
15:74458825-GA	UBL7:NM_001286739:exon3:c.C43T:p.Q15X	UBL7	NM_001286739	-	-	9.27724
15:74458825-GA	UBL7:NM_001286740:exon2:c.C43T:p.Q15X	UBL7	NM_001286740	-	-	9.27724
15:74458825-GA	UBL7:NM_001286741:exon2:c.C163T:p.Q55X	UBL7	NM_001286741	-	-	9.27724
15:74458825-GA	UBL7:NM_001286742:exon3:c.C163T:p.Q55X	UBL7	NM_001286742	-	-	9.27724
15:74458825-GA	UBL7:NM_032907:exon2:c.C43T:p.Q15X	UBL7	NM_032907	-	-	9.27724
15:74458825-GA	UBL7:NM_201265:exon2:c.C43T:p.Q15X	UBL7	NM_201265	-	-	9.27724
2:23983009-CT	UBXN2A:NM_181713:exon5:c.C401T:p.S134L	UBXN2A	NM_181713	probably_damaging(0.967)	deleterious(0)	5.63798
1:26361818-GA	ZNF683:NM_001114759:exon6:c.C1348T:p.Q450X	ZNF683	NM_001114759	-	-	2.13466
1:26361818-GA	ZNF683:NM_001307925:exon7:c.C1408T:p.Q470X	ZNF683	NM_001307925	-	-	2.13466
1:26361818-GA	ZNF683:NM_173574:exon6:c.C1348T:p.Q450X	ZNF683	NM_173574	-	-	2.13466
