# Supplementary material for: Mitochondrial hypoxic stress induces widespread RNA editing by APOBEC3G in natural killer cells
Source: Genome Biol. 2019 Feb 21;20:37. doi: 10.1186/s13059-019-1651-1 (PMC6383285; doi:10.1186/s13059-019-1651-1)
Supplement: Supplementary file 9 — Table S8. Gene expression levels in normoxic and hypoxic NK cells. (XLSX 3002 kb) [file 13059_2019_1651_MOESM9_ESM.xlsx]

## Sheet: DEcounts_Hypoxia_vs_Normoxia
	Gene	baseMean	log2FoldChange	pvalue	padj	raw1_1614-NK-H7	raw1_1616-NK-H5	raw1_1618-NK-H47	raw2_1614-NK-N1	raw2_1616-NK-N1	raw2_1618-NK-N37	norm1_1614-NK-H7	norm1_1616-NK-H5	norm1_1618-NK-H47	norm2_1614-NK-N1	norm2_1616-NK-N1	norm2_1618-NK-N37
ENSG00000179148.9	ALOXE3	11.5918	6.12315	0.000149037	0.0135774	20	17	5	0	0	2	38.893	19.2864	10.2027	0	0	1.16905
ENSG00000171049.8	FPR2	17.6341	-6.06867	0.000100585	0.0111371	0	0	0	105	9	40	0	0	0	78.2117	4.21194	23.381
ENSG00000126952.16	NXF5	8.0411	6.02529	0.000588427	0.0344301	2	17	12	0	0	1	3.8893	19.2864	24.4864	0	0	0.584526
ENSG00000040608.13	RTN4R	11.1239	-6.02454	0.000364491	0.0246793	0	0	0	26	80	17	0	0	0	19.3667	37.4395	9.93694
ENSG00000280143.1	AP000892.6	9.44999	-5.86097	0.00081914	0.0412852	0	0	0	21	64	19	0	0	0	15.6423	29.9516	11.106
ENSG00000212125.2	TAS2R15P	13.125	-5.78523	0.000314789	0.0219955	0	0	0	14	131	12	0	0	0	10.4282	61.3072	7.01431
ENSG00000158714.10	SLAMF8	12.6748	-5.75833	0.000521769	0.0316892	0	0	0	71	42	6	0	0	0	52.886	19.6557	3.50715
ENSG00000279608.1	RP11-182N22.9	86.5815	-5.71553	8.50837e-11	2.04116e-07	1	8	0	144	595	210	1.94465	9.07593	0	107.262	278.456	122.75
ENSG00000124701.5	APOBEC2	8.99672	5.67965	0.00397763	0.106817	0	24	8	14	0	0	0	27.2278	16.3243	10.4282	0	0
ENSG00000176302.12	FOXR1	5.81148	5.64297	0.0035396	0.0987382	2	16	6	0	0	1	3.8893	18.1519	12.2432	0	0	0.584526
ENSG00000179921.14	GPBAR1	8.32211	-5.61444	0.00188964	0.0688595	0	0	0	35	36	12	0	0	0	26.0706	16.8478	7.01431
ENSG00000100985.7	MMP9	35.6798	-5.57816	1.26172e-05	0.00259446	1	0	0	198	2	109	1.94465	0	0	147.485	0.935988	63.7133
ENSG00000131203.12	IDO1	15.932	-5.44072	0.00049537	0.0304716	0	0	0	112	21	4	0	0	0	83.4258	9.82787	2.3381
ENSG00000167676.4	PLIN4	30.0506	5.39878	6.88363e-05	0.00867293	63	9	11	0	0	43	122.513	10.2104	22.4459	0	0	25.1346
ENSG00000125843.10	AP5S1	6.25017	-5.36282	0.00588968	0.136077	0	0	0	18	29	18	0	0	0	13.4077	13.5718	10.5215
ENSG00000105642.15	KCNN1	5.23368	5.33178	0.0178848	0.240874	13	0	3	0	0	0	25.2805	0	6.1216	0	0	0
ENSG00000177283.6	FZD8	13.0845	-5.32262	0.000953959	0.0454527	1	0	0	21	34	77	1.94465	0	0	15.6423	15.9118	45.0085
ENSG00000237399.7	PITRM1-AS1	10.0174	-5.26882	0.00276023	0.0861839	0	0	0	32	75	2	0	0	0	23.836	35.0995	1.16905
ENSG00000171124.12	FUT3	10.7134	5.23155	0.000956799	0.0454527	19	10	6	0	8	0	36.9484	11.3449	12.2432	0	3.74395	0
ENSG00000236829.9	Z97634.3	12.5602	-5.19802	0.00129326	0.0567536	0	0	0	14	135	3	0	0	0	10.4282	63.1792	1.75358
ENSG00000213057.5	C1orf220	5.75607	-5.18169	0.0094171	0.177654	0	0	0	17	33	11	0	0	0	12.6628	15.4438	6.42978
ENSG00000178026.12	LRRC75B	6.41999	-5.17157	0.0076331	0.158544	0	0	0	28	29	7	0	0	0	20.8565	13.5718	4.09168
ENSG00000251615.3	RP11-774O3.3	30.2533	-5.14819	1.05209e-05	0.00240377	0	5	0	63	243	26	0	5.67246	0	46.927	113.723	15.1977
ENSG00000138161.13	CUZD1	10.9551	-5.05228	0.0013068	0.0568281	0	1	0	25	82	13	0	1.13449	0	18.6218	38.3755	7.59883
ENSG00000187479.5	C11orf96	7.202	-4.98975	0.00807158	0.164331	0	0	0	7	10	57	0	0	0	5.21411	4.67994	33.318
ENSG00000270135.1	RP11-362K14.7	6.63302	-4.98643	0.00955373	0.178446	0	0	0	6	63	10	0	0	0	4.46924	29.4836	5.84526
ENSG00000183318.11	SPDYE4	6.66198	4.9692	0.0119805	0.198294	0	4	17	1	0	0	0	4.53797	34.6891	0.744873	0	0
ENSG00000137285.9	TUBB2B	25.6434	-4.95678	4.68035e-05	0.00680494	0	1	2	52	55	144	0	1.13449	4.08107	38.7334	25.7397	84.1717
ENSG00000177191.2	B3GNT8	5.62757	-4.94634	0.0139643	0.212925	0	0	0	29	16	8	0	0	0	21.6013	7.4879	4.67621
ENSG00000251669.5	FAM86EP	4.59603	-4.91509	0.0214035	NA	0	0	0	13	17	17	0	0	0	9.68336	7.9559	9.93694
ENSG00000182983.14	ZNF662	6.15445	-4.87722	0.0135578	0.211202	0	0	0	29	29	3	0	0	0	21.6013	13.5718	1.75358
ENSG00000261351.2	CTD-3185P2.1	14.608	-4.87093	0.000567862	0.0337761	0	2	0	24	128	13	0	2.26898	0	17.877	59.9032	7.59883
ENSG00000152433.14	ZNF547	20.8774	-4.84751	0.000121005	0.0124016	1	2	0	57	88	64	1.94465	2.26898	0	42.4578	41.1835	37.4096
ENSG00000280316.1	AL365181.1	6.29103	-4.8024	0.0150599	0.220266	0	0	0	29	32	2	0	0	0	21.6013	14.9758	1.16905
ENSG00000137124.7	ALDH1B1	8.5034	-4.80192	0.00617965	0.140079	0	0	1	32	25	23	0	0	2.04053	23.836	11.6998	13.4441
ENSG00000105976.14	MET	132.886	4.78698	0.125571	0.534182	333	2	21	0	0	179	647.569	2.26898	42.8512	0	0	104.63
ENSG00000229859.9	PGA3	14.8791	4.78473	0.00234786	0.0773344	32	17	0	1	0	12	62.2288	19.2864	0	0.744873	0	7.01431
ENSG00000269837.1	IPO5P1	5.12354	-4.74877	0.0223653	0.266716	0	0	0	13	40	4	0	0	0	9.68336	18.7198	2.3381
ENSG00000157315.4	TMED6	4.60209	-4.73796	0.0268922	NA	0	0	0	11	34	6	0	0	0	8.19361	15.9118	3.50715
ENSG00000258525.1	RP11-829H16.3	11.9044	-4.72983	0.00153394	0.0619115	0	2	0	25	88	16	0	2.26898	0	18.6218	41.1835	9.35241
ENSG00000213683.4	AC002056.3	3.89762	-4.67268	0.0382221	NA	0	0	0	8	21	13	0	0	0	5.95899	9.82787	7.59883
ENSG00000243989.8	ACY1	7.83329	-4.65991	0.00672015	0.146793	0	1	0	22	48	12	0	1.13449	0	16.3872	22.4637	7.01431
ENSG00000198331.10	HYLS1	58.5922	-4.65857	4.92134e-08	4.62838e-05	6	2	1	179	306	101	11.6679	2.26898	2.04053	133.332	143.206	59.0371
ENSG00000138755.5	CXCL9	9.07568	-4.63678	0.0151037	0.220266	0	0	0	53	32	0	0	0	0	39.4783	14.9758	0
ENSG00000183638.5	RP1L1	10.8035	4.61719	0.00262136	0.0831097	1	3	28	0	0	4	1.94465	3.40348	57.1349	0	0	2.3381
ENSG00000167968.12	DNASE1L2	3.78808	-4.60738	0.042991	NA	0	0	0	9	23	9	0	0	0	6.70386	10.7639	5.26073
ENSG00000179627.9	ZBTB42	11.4144	-4.59358	0.00278979	0.0865435	2	0	0	36	57	19	3.8893	0	0	26.8154	26.6757	11.106
ENSG00000181350.11	LRRC75A	4.26228	-4.5683	0.037528	NA	0	0	0	18	21	4	0	0	0	13.4077	9.82787	2.3381
ENSG00000265531.3	FCGR1CP	4.8336	-4.56818	0.0307095	0.306967	0	0	0	27	14	4	0	0	0	20.1116	6.55191	2.3381
ENSG00000167874.6	TMEM88	3.6849	-4.56281	0.0470211	NA	0	0	0	11	11	15	0	0	0	8.19361	5.14793	8.76788
ENSG00000111321.10	LTBR	12.8905	-4.55904	0.00186733	0.0684457	2	0	0	46	70	11	3.8893	0	0	34.2642	32.7596	6.42978
ENSG00000165272.14	AQP3	18.4762	-4.55603	0.000764073	0.0395036	1	0	1	108	14	34	1.94465	0	2.04053	80.4463	6.55191	19.8739
ENSG00000123342.15	MMP19	9.86861	4.55194	0.00894621	0.173236	27	0	3	0	0	1	52.5056	0	6.1216	0	0	0.584526
ENSG00000179922.5	ZNF784	3.62695	-4.55036	0.0488546	NA	0	0	0	11	19	8	0	0	0	8.19361	8.89188	4.67621
ENSG00000231880.2	RP11-76I23.7	3.75436	-4.52732	0.0475863	NA	0	0	0	7	27	8	0	0	0	5.21411	12.6358	4.67621
ENSG00000188295.14	ZNF669	171.237	-4.52387	1.90438e-14	9.13723e-11	9	13	5	448	591	641	17.5019	14.7484	10.2027	333.703	276.584	374.681
ENSG00000276259.1	RP11-481J2.4	3.63425	-4.4984	0.0514493	NA	0	0	0	12	20	6	0	0	0	8.93848	9.35988	3.50715
ENSG00000215795.2	RP11-488L18.3	3.64964	-4.49115	0.0515978	NA	0	0	0	6	26	9	0	0	0	4.46924	12.1678	5.26073
ENSG00000121807.5	CCR2	50.2194	-4.48398	1.7667e-05	0.00317873	6	0	0	373	9	13	11.6679	0	0	277.838	4.21194	7.59883
ENSG00000242689.2	CNTF	12.0005	-4.48361	0.0024561	0.0794829	0	3	0	15	69	43	0	3.40348	0	11.1731	32.2916	25.1346
ENSG00000229785.1	SLC25A38P1	9.04991	4.48149	0.0058232	0.13502	17	11	2	0	10	0	33.0591	12.4794	4.08107	0	4.67994	0
ENSG00000205358.3	MT1H	4.40249	4.4779	0.062058	NA	13	1	0	0	0	0	25.2805	1.13449	0	0	0	0
ENSG00000117016.9	RIMS3	4.19998	-4.47116	0.0433471	NA	0	0	0	12	31	3	0	0	0	8.93848	14.5078	1.75358
ENSG00000139908.14	TSSK4	7.08764	-4.45855	0.0143831	0.215208	1	0	0	8	49	20	1.94465	0	0	5.95899	22.9317	11.6905
ENSG00000268861.6	CTD-2207O23.3	5.1543	-4.45325	0.0352544	0.322175	0	0	0	20	33	1	0	0	0	14.8975	15.4438	0.584526
ENSG00000228507.1	DAP3P2	3.61483	-4.451	0.0545086	NA	0	0	0	12	21	5	0	0	0	8.93848	9.82787	2.92263
ENSG00000229585.4	RPL21P44	20.395	-4.44705	0.000400289	0.0264216	0	5	0	15	203	18	0	5.67246	0	11.1731	95.0028	10.5215
ENSG00000182393.2	IFNL1	4.18071	-4.43284	0.0446945	NA	0	0	0	23	7	8	0	0	0	17.1321	3.27596	4.67621
ENSG00000236723.2	RP5-1024G6.2	7.97421	-4.43145	0.00956498	0.178446	0	1	0	28	49	5	0	1.13449	0	20.8565	22.9317	2.92263
ENSG00000143067.4	ZNF697	5.48822	4.41916	0.0277915	0.293032	15	1	1	0	0	1	29.1698	1.13449	2.04053	0	0	0.584526
ENSG00000101447.13	FAM83D	30.7025	-4.39219	0.000119901	0.0124016	4	1	0	33	81	193	7.7786	1.13449	0	24.5808	37.9075	112.813
ENSG00000174944.8	P2RY14	12.1965	-4.39051	0.00611079	0.138853	0	0	1	82	14	6	0	0	2.04053	61.0796	6.55191	3.50715
ENSG00000183682.7	BMP8A	11.6829	-4.34658	0.00387556	0.105295	3	0	0	31	58	24	5.83395	0	0	23.0911	27.1436	14.0286
ENSG00000129749.3	CHRNA10	3.79569	-4.34587	0.0575117	NA	0	0	0	10	29	3	0	0	0	7.44873	13.5718	1.75358
ENSG00000259295.6	CSPG4P12	3.32272	-4.33267	0.0691501	NA	0	0	0	4	15	17	0	0	0	2.97949	7.01991	9.93694
ENSG00000169245.5	CXCL10	18.2317	-4.33084	0.00298231	0.0898061	1	0	0	121	37	0	1.94465	0	0	90.1297	17.3158	0
ENSG00000130147.15	SH3BP4	8.74084	-4.32998	0.00929235	0.176378	1	0	0	51	8	15	1.94465	0	0	37.9885	3.74395	8.76788
ENSG00000123700.4	KCNJ2	3.59214	-4.32833	0.0624552	NA	0	0	0	17	14	4	0	0	0	12.6628	6.55191	2.3381
ENSG00000149418.10	ST14	4.40445	-4.32291	0.046976	NA	0	0	0	27	6	6	0	0	0	20.1116	2.80796	3.50715
ENSG00000188277.9	C15orf62	13.3934	-4.30607	0.00234159	0.0773166	0	4	0	44	72	16	0	4.53797	0	32.7744	33.6956	9.35241
ENSG00000120738.7	EGR1	2536.96	-4.2664	3.70324e-21	5.33044e-17	109	491	15	6011	19912	1071	211.967	557.035	30.608	4477.43	9318.69	626.027
ENSG00000232882.1	PHKA1P1	26.7415	-4.25725	0.000710661	0.037761	0	0	10	17	191	65	0	0	20.4053	12.6628	89.3868	37.9942
ENSG00000148408.12	CACNA1B	12.8866	4.24508	0.00264396	0.0836422	11	2	22	0	0	15	21.3912	2.26898	44.8917	0	0	8.76788
ENSG00000015520.14	NPC1L1	2.94982	-4.24158	0.0876129	NA	0	0	0	9	16	6	0	0	0	6.70386	7.4879	3.50715
ENSG00000184992.10	BRI3BP	13.8572	-4.23985	0.00329332	0.0949982	5	0	0	40	52	33	9.72325	0	0	29.7949	24.3357	19.2893
ENSG00000129437.9	KLK14	6.63292	4.22423	0.0180776	0.241422	3	5	11	0	0	10	5.83395	5.67246	22.4459	0	0	5.84526
ENSG00000278948.1	RP5-1039K5.12	14.5423	-4.22254	0.00219342	0.0741128	0	3	0	51	93	4	0	3.40348	0	37.9885	43.5234	2.3381
ENSG00000175505.10	CLCF1	11.0307	-4.21344	0.00540906	0.128904	0	4	0	30	54	24	0	4.53797	0	22.3462	25.2717	14.0286
ENSG00000212127.5	TAS2R14	9.08438	-4.20898	0.00947115	0.178439	0	1	0	6	97	6	0	1.13449	0	4.46924	45.3954	3.50715
ENSG00000100228.12	RAB36	15.7024	-4.19169	0.0022571	0.0760861	0	1	2	43	98	19	0	1.13449	4.08107	32.0296	45.8634	11.106
ENSG00000160818.16	GPATCH4	40.3665	-4.18487	8.937e-06	0.00221792	3	6	0	130	100	147	5.83395	6.80695	0	96.8336	46.7994	85.9253
ENSG00000275183.1	LENG9	48.949	-4.1795	3.97887e-07	0.000238632	3	7	1	124	274	98	5.83395	7.94144	2.04053	92.3643	128.23	57.2835
ENSG00000257225.1	RP11-328C8.4	3.02083	-4.16763	0.0909664	NA	0	0	0	8	21	4	0	0	0	5.95899	9.82787	2.3381
ENSG00000279263.1	OR2L8	3.1212	-4.16354	0.0881726	NA	0	0	0	3	24	9	0	0	0	2.23462	11.2319	5.26073
ENSG00000152766.5	ANKRD22	5.82708	-4.14803	0.0556114	0.393739	0	0	0	35	19	0	0	0	0	26.0706	8.89188	0
ENSG00000184492.6	FOXD4L1	6.23013	-4.14694	0.0481592	0.369494	0	0	0	15	56	0	0	0	0	11.1731	26.2077	0
ENSG00000196664.4	TLR7	5.74908	-4.11644	0.0586114	0.402094	0	0	0	35	18	0	0	0	0	26.0706	8.42389	0
ENSG00000105996.6	HOXA2	2.68879	-4.10738	0.109575	NA	0	0	0	8	8	11	0	0	0	5.95899	3.74395	6.42978
ENSG00000126814.6	TRMT5	15.1207	-4.10593	0.0034102	0.0966269	0	8	0	30	83	35	0	9.07593	0	22.3462	38.8435	20.4584
ENSG00000276023.4	DUSP14	5.23617	-4.10482	0.0331811	0.315465	0	1	0	16	28	9	0	1.13449	0	11.918	13.1038	5.26073
ENSG00000239605.8	C2orf61	7.19524	4.09105	0.0201082	0.252784	5	3	11	0	0	13	9.72325	3.40348	22.4459	0	0	7.59883
ENSG00000270096.1	RP11-362K14.6	2.68211	-4.07855	0.11263	NA	0	0	0	7	17	5	0	0	0	5.21411	7.9559	2.92263
ENSG00000186446.11	ZNF501	18.7922	-4.06772	0.00130609	0.0568281	0	9	0	56	105	20	0	10.2104	0	41.7129	49.1394	11.6905
ENSG00000172367.15	PDZD3	3.14311	-4.06341	0.0966022	NA	0	0	0	6	27	3	0	0	0	4.46924	12.6358	1.75358
ENSG00000271895.2	RP4-635E18.8	2.72313	-4.05821	0.112579	NA	0	0	0	10	14	4	0	0	0	7.44873	6.55191	2.3381
ENSG00000186792.16	HYAL3	6.50125	-4.04373	0.0267732	0.288238	1	0	0	24	36	4	1.94465	0	0	17.877	16.8478	2.3381
ENSG00000106066.14	CPVL	33.5951	-4.04289	0.000838246	0.0418949	1	1	0	247	31	0	1.94465	1.13449	0	183.984	14.5078	0
ENSG00000227678.7	RP11-73O6.3	5.99379	-4.03959	0.0288573	0.297751	0	1	0	21	36	4	0	1.13449	0	15.6423	16.8478	2.3381
ENSG00000253598.1	SLC10A5	3.07024	-4.01308	0.10395	NA	0	0	0	4	28	4	0	0	0	2.97949	13.1038	2.3381
ENSG00000135407.10	AVIL	19.6182	-3.99507	0.00340981	0.0966269	0	1	3	33	171	10	0	1.13449	6.1216	24.5808	80.027	5.84526
ENSG00000132825.6	PPP1R3D	4.84105	-3.96441	0.0454982	0.362224	0	1	0	18	21	8	0	1.13449	0	13.4077	9.82787	4.67621
ENSG00000260286.3	C6orf229	3.36685	-3.96063	0.101105	NA	0	0	0	10	26	1	0	0	0	7.44873	12.1678	0.584526
ENSG00000198576.3	ARC	3.12726	-3.95152	0.105482	NA	0	0	0	4	5	23	0	0	0	2.97949	2.33997	13.4441
ENSG00000137168.7	PPIL1	15.7897	-3.93759	0.00314576	0.0924084	0	9	0	37	93	23	0	10.2104	0	27.5603	43.5234	13.4441
ENSG00000128242.12	GAL3ST1	2.37524	-3.93393	0.143354	NA	0	0	0	5	15	6	0	0	0	3.72437	7.01991	3.50715
ENSG00000274600.1	RIMBP3B	251.041	-3.93044	1.12818e-10	2.31986e-07	11	21	22	817	1251	380	21.3912	23.8243	44.8917	608.562	585.46	222.12
ENSG00000268568.1	AC007228.9	15.672	-3.92525	0.00182327	0.0680266	1	4	0	42	89	25	1.94465	4.53797	0	31.2847	41.6515	14.6131
ENSG00000271754.1	RP3-337H4.9	2.46054	-3.9157	0.140259	NA	0	0	0	6	17	4	0	0	0	4.46924	7.9559	2.3381
ENSG00000139438.5	FAM222A	3.11296	-3.90651	0.111213	NA	0	0	0	2	8	23	0	0	0	1.48975	3.74395	13.4441
ENSG00000224777.3	OR4F2P	5.18584	-3.89884	0.0789797	0.448102	0	0	0	0	49	14	0	0	0	0	22.9317	8.18336
ENSG00000244274.7	DBNDD2	13.9695	-3.89714	0.00473252	0.118762	0	7	0	13	64	62	0	7.94144	0	9.68336	29.9516	36.2406
ENSG00000123810.7	B9D2	8.1661	-3.89702	0.0176026	0.238805	1	1	0	18	27	34	1.94465	1.13449	0	13.4077	12.6358	19.8739
ENSG00000221995.5	TIAF1	4.39869	-3.8913	0.0551045	NA	0	1	0	8	25	13	0	1.13449	0	5.95899	11.6998	7.59883
ENSG00000110375.2	UPK2	13.5575	3.88931	0.00141334	0.0593106	11	30	9	7	5	0	21.3912	34.0348	18.3648	5.21411	2.33997	0
ENSG00000259940.2	CTD-3203P2.1	2.35069	-3.8829	0.150333	NA	0	0	0	7	14	4	0	0	0	5.21411	6.55191	2.3381
ENSG00000050767.15	COL23A1	12.3206	3.87985	0.0126359	0.204462	34	0	2	5	0	0	66.1181	0	4.08107	3.72437	0	0
ENSG00000204388.6	HSPA1B	299092	3.87592	8.04429e-06	0.00203139	127513	186006	130902	8199	10290	1809210	247968	211022	267110	6107.22	4815.66	1.05753e+06
ENSG00000263503.1	RP11-707O23.5	101.414	3.86552	5.64668e-05	0.0078089	295	0	1	44	0	0	573.672	0	2.04053	32.7744	0	0
ENSG00000166189.7	HPS6	665.826	-3.86142	2.2098e-16	1.59039e-12	67	84	22	2105	2737	1498	130.292	95.2973	44.8917	1567.96	1280.9	875.619
ENSG00000235090.1	RPL7L1P3	6.21924	-3.85867	0.0440517	0.357279	2	0	0	5	21	34	3.8893	0	0	3.72437	9.82787	19.8739
ENSG00000189292.15	FAM150B	6.77114	-3.85809	0.0316995	0.310396	1	0	0	29	34	2	1.94465	0	0	21.6013	15.9118	1.16905
ENSG00000143369.14	ECM1	8.47554	-3.84258	0.0211562	0.260844	0	0	3	12	54	18	0	0	6.1216	8.93848	25.2717	10.5215
ENSG00000197019.4	SERTAD1	103.87	-3.8411	1.09067e-06	0.00054135	4	24	2	167	188	636	7.7786	27.2278	4.08107	124.394	87.9828	371.758
ENSG00000127903.13	ZNF835	18.5459	-3.82693	0.00128643	0.0566266	0	2	3	56	82	39	0	2.26898	6.1216	41.7129	38.3755	22.7965
ENSG00000250227.1	TRIM60P14	6.99501	-3.82605	0.0275896	0.292735	0	3	0	21	29	16	0	3.40348	0	15.6423	13.5718	9.35241
ENSG00000213934.6	HBG1	6.29797	3.82134	0.0232012	0.271356	12	6	2	4	0	1	23.3358	6.80695	4.08107	2.97949	0	0.584526
ENSG00000185909.14	KLHDC8B	4.5275	-3.81668	0.0599558	NA	1	0	0	18	14	9	1.94465	0	0	13.4077	6.55191	5.26073
ENSG00000173825.6	TIGD3	8.06013	-3.81514	0.0174495	0.238075	1	1	0	33	23	17	1.94465	1.13449	0	24.5808	10.7639	9.93694
ENSG00000180139.11	ACTA2-AS1	12.298	-3.81106	0.00610452	0.138853	1	2	0	21	104	9	1.94465	2.26898	0	15.6423	48.6714	5.26073
ENSG00000204283.3	FLJ45079	15.791	-3.80155	0.00463159	0.117786	0	7	0	9	55	93	0	7.94144	0	6.70386	25.7397	54.3609
ENSG00000236570.1	RAD23BP1	5.01322	-3.80142	0.069479	0.426993	0	0	0	3	57	2	0	0	0	2.23462	26.6757	1.16905
ENSG00000183166.10	CALN1	5.26421	3.79759	0.0637553	0.412459	2	0	13	0	0	2	3.8893	0	26.5269	0	0	1.16905
ENSG00000225855.6	RUSC1-AS1	6.676	-3.79274	0.0442772	0.357475	0	0	2	15	48	4	0	0	4.08107	11.1731	22.4637	2.3381
ENSG00000211892.3	IGHG4	2.37679	-3.78695	0.159161	NA	0	0	0	8	4	11	0	0	0	5.95899	1.87198	6.42978
ENSG00000128203.6	ASPHD2	4.72561	-3.77023	0.0558273	NA	0	1	0	10	36	5	0	1.13449	0	7.44873	16.8478	2.92263
ENSG00000115526.10	CHST10	57.1201	-3.76997	8.21651e-07	0.000454878	5	3	6	161	242	144	9.72325	3.40348	12.2432	119.925	113.255	84.1717
ENSG00000197506.7	SLC28A3	7.33047	3.76466	0.0184231	0.243212	8	7	7	0	12	1	15.5572	7.94144	14.2837	0	5.61593	0.584526
ENSG00000198753.11	PLXNB3	9.14007	3.76279	0.0138799	0.212855	22	2	3	1	0	5	42.7823	2.26898	6.1216	0.744873	0	2.92263
ENSG00000237522.1	NONOP2	3.03139	-3.75922	0.13127	NA	0	0	0	4	30	2	0	0	0	2.97949	14.0398	1.16905
ENSG00000197646.7	PDCD1LG2	3.8712	-3.75497	0.104607	NA	0	0	0	26	7	1	0	0	0	19.3667	3.27596	0.584526
ENSG00000254294.1	IMPDH1P6	2.11669	-3.75335	0.181287	NA	0	0	0	7	11	4	0	0	0	5.21411	5.14793	2.3381
ENSG00000074317.10	SNCB	4.85294	3.75034	0.0721663	0.432164	2	21	0	0	3	0	3.8893	23.8243	0	0	1.40398	0
ENSG00000183246.6	RIMBP3C	241.01	-3.74803	4.53088e-10	8.15218e-07	16	18	23	730	1238	384	31.1144	20.4209	46.9323	543.758	579.376	224.458
ENSG00000168811.6	IL12A	4.08701	-3.74416	0.0705937	NA	0	1	0	8	26	9	0	1.13449	0	5.95899	12.1678	5.26073
ENSG00000182324.6	KCNJ14	7.58154	-3.74023	0.0270452	0.289218	0	4	0	14	29	29	0	4.53797	0	10.4282	13.5718	16.9512
ENSG00000196371.3	FUT4	29.328	-3.7368	7.81421e-05	0.00915047	4	3	1	69	148	72	7.7786	3.40348	2.04053	51.3963	69.2631	42.0858
ENSG00000158865.12	SLC5A11	7.37071	3.73486	0.0332613	0.315807	2	11	7	0	29	0	3.8893	12.4794	14.2837	0	13.5718	0
ENSG00000113140.10	SPARC	8.67475	3.72916	0.0213762	0.260957	4	2	16	0	0	16	7.7786	2.26898	32.6485	0	0	9.35241
ENSG00000271303.1	SRXN1	18.7048	-3.72809	0.00203214	0.0721226	6	1	0	52	51	63	11.6679	1.13449	0	38.7334	23.8677	36.8251
ENSG00000125650.4	PSPN	2.42294	-3.72367	0.163682	NA	0	0	0	9	3	11	0	0	0	6.70386	1.40398	6.42978
ENSG00000151303.11	RP11-96C23.13	3.87088	-3.71636	0.0859932	NA	1	0	0	8	19	11	1.94465	0	0	5.95899	8.89188	6.42978
ENSG00000119737.5	GPR75	59.4283	-3.71345	1.55467e-05	0.00294446	4	2	6	59	463	126	7.7786	2.26898	12.2432	43.9475	216.681	73.6502
ENSG00000148468.16	FAM171A1	4.30049	-3.71053	0.0699851	NA	0	1	0	16	21	5	0	1.13449	0	11.918	9.82787	2.92263
ENSG00000142319.17	SLC6A3	6.66538	3.70992	0.0249745	0.279775	11	4	5	0	7	1	21.3912	4.53797	10.2027	0	3.27596	0.584526
ENSG00000272990.1	RP11-305K5.1	2.14342	-3.7068	0.185037	NA	0	0	0	8	11	3	0	0	0	5.95899	5.14793	1.75358
ENSG00000221886.3	ZBED8	4.33266	-3.70648	0.0709863	NA	1	0	0	18	14	7	1.94465	0	0	13.4077	6.55191	4.09168
ENSG00000124615.17	MOCS1	45.6059	-3.70602	1.35059e-05	0.00266307	2	8	2	200	165	52	3.8893	9.07593	4.08107	148.975	77.219	30.3953
ENSG00000233966.1	UBE2SP1	7.06912	-3.7007	0.026762	0.288238	0	1	1	15	25	28	0	1.13449	2.04053	11.1731	11.6998	16.3667
ENSG00000273514.1	FOXD4L6	4.07163	-3.69697	0.0759525	NA	0	1	0	14	20	6	0	1.13449	0	10.4282	9.35988	3.50715
ENSG00000243290.3	IGKV1-12	15.9018	3.69629	0.00747851	0.156689	40	7	0	13	0	0	77.786	7.94144	0	9.68336	0	0
ENSG00000077152.9	UBE2T	8.11419	-3.69047	0.0267729	0.288238	4	0	0	21	34	16	7.7786	0	0	15.6423	15.9118	9.35241
ENSG00000180549.7	FUT7	23.2758	-3.67285	0.000575706	0.033962	4	1	1	115	52	32	7.7786	1.13449	2.04053	85.6604	24.3357	18.7048
ENSG00000124491.15	F13A1	54.684	-3.66685	0.00428906	0.112864	3	16	0	359	1	62	5.83395	18.1519	0	267.41	0.467994	36.2406
ENSG00000158792.15	SPATA2L	4.09664	-3.65824	0.078747	NA	0	1	0	4	20	19	0	1.13449	0	2.97949	9.35988	11.106
ENSG00000257446.3	ZNF878	8.97369	-3.65717	0.023043	0.270646	0	6	0	14	42	29	0	6.80695	0	10.4282	19.6557	16.9512
ENSG00000273184.1	RP11-212P7.3	9.78235	3.65109	0.00582518	0.13502	7	5	17	1	1	6	13.6126	5.67246	34.6891	0.744873	0.467994	3.50715
ENSG00000229183.8	PGA4	15.3423	3.64523	0.012225	0.200647	40	7	0	3	0	7	77.786	7.94144	0	2.23462	0	4.09168
ENSG00000180921.6	FAM83H	19.7978	-3.64509	0.00145342	0.0596025	5	2	0	57	105	26	9.72325	2.26898	0	42.4578	49.1394	15.1977
ENSG00000144843.11	ADPRH	4.57365	-3.64295	0.06908	NA	0	1	0	16	27	3	0	1.13449	0	11.918	12.6358	1.75358
ENSG00000177946.5	CENPBD1	11.6597	-3.63631	0.00780472	0.160947	1	1	1	28	69	20	1.94465	1.13449	2.04053	20.8565	32.2916	11.6905
ENSG00000105997.22	HOXA3	5.08856	-3.6333	0.0635362	0.411967	2	0	0	13	20	13	3.8893	0	0	9.68336	9.35988	7.59883
ENSG00000181234.9	TMEM132C	1.91967	-3.63299	0.212653	NA	0	0	0	4	12	5	0	0	0	2.97949	5.61593	2.92263
ENSG00000185803.8	SLC52A2	77.2928	-3.62827	1.27957e-07	9.20905e-05	6	11	4	262	380	100	11.6679	12.4794	8.16213	195.157	177.838	58.4526
ENSG00000175536.6	LIPT2	6.281	-3.62223	0.0492071	0.373558	0	0	3	16	17	20	0	0	6.1216	11.918	7.9559	11.6905
ENSG00000163395.16	IGFN1	12.098	3.61412	0.037001	0.330952	0	0	35	0	0	2	0	0	71.4187	0	0	1.16905
ENSG00000010030.13	ETV7	4.35113	-3.614	0.117978	NA	0	0	1	21	18	0	0	0	2.04053	15.6423	8.42389	0
ENSG00000228168.1	HNRNPA1P21	2.52253	-3.61374	0.17132	NA	0	0	0	12	2	9	0	0	0	8.93848	0.935988	5.26073
ENSG00000235651.1	AC064850.4	3.19252	-3.61286	0.138822	NA	0	0	0	2	34	3	0	0	0	1.48975	15.9118	1.75358
ENSG00000140691.16	ARMC5	90.1186	-3.60183	9.61022e-07	0.000506987	4	32	3	215	275	345	7.7786	36.3037	6.1216	160.148	128.698	201.661
ENSG00000197594.11	ENPP1	25.7818	-3.59795	0.00296909	0.0895955	0	0	14	91	11	91	0	0	28.5675	67.7835	5.14793	53.1918
ENSG00000183734.4	ASCL2	1.8684	-3.59188	0.222686	NA	0	0	0	5	11	4	0	0	0	3.72437	5.14793	2.3381
ENSG00000204389.9	HSPA1A	284910	3.5917	2.69552e-05	0.00456463	112744	196789	119876	9084	13062	1726988	219248	223256	244611	6766.43	6112.94	1.00947e+06
ENSG00000166160.9	OPN1MW2	4.60806	3.58633	0.107684	NA	1	22	0	1	0	0	1.94465	24.9588	0	0.744873	0	0
ENSG00000272750.1	RP11-378J18.8	3.61328	-3.58289	0.156064	NA	0	0	0	9	32	0	0	0	0	6.70386	14.9758	0
ENSG00000172215.5	CXCR6	49.7357	-3.58242	8.13736e-05	0.00929596	7	6	0	298	66	43	13.6126	6.80695	0	221.972	30.8876	25.1346
ENSG00000129654.7	FOXJ1	1.90025	-3.58123	0.221246	NA	0	0	0	4	13	4	0	0	0	2.97949	6.08392	2.3381
ENSG00000275793.1	RIMBP3	401.16	-3.58088	8.32165e-11	2.04116e-07	31	34	41	1436	1607	689	60.2842	38.5727	83.6619	1069.64	752.066	402.738
ENSG00000124787.13	RPP40	5.06727	-3.57897	0.0631591	0.411356	0	2	0	7	19	24	0	2.26898	0	5.21411	8.89188	14.0286
ENSG00000270123.3	VTRNA2-1	4.07614	-3.57853	0.138852	NA	0	0	0	14	0	24	0	0	0	10.4282	0	14.0286
ENSG00000163815.5	CLEC3B	2.2514	-3.56055	0.198237	NA	0	0	0	4	20	2	0	0	0	2.97949	9.35988	1.16905
ENSG00000213509.4	PPIAP16	4.19112	-3.55987	0.136571	NA	0	0	0	8	41	0	0	0	0	5.95899	19.1877	0
ENSG00000213394.3	RPSAP46	3.37928	-3.55571	0.169761	NA	0	0	0	9	29	0	0	0	0	6.70386	13.5718	0
ENSG00000104899.6	AMH	7.59043	-3.55265	0.0271857	0.289861	1	1	0	19	53	6	1.94465	1.13449	0	14.1526	24.8037	3.50715
ENSG00000135245.9	HILPDA	890.009	3.54515	5.14479e-08	4.62838e-05	1435	1379	260	162	125	471	2790.57	1564.46	530.539	120.67	58.4992	275.312
ENSG00000099994.10	SUSD2	13.9161	-3.54187	0.0149675	0.220266	0	0	12	15	61	33	0	0	24.4864	11.1731	28.5476	19.2893
ENSG00000181938.13	GINS3	11.8782	-3.53908	0.0091854	0.175817	1	4	0	35	54	23	1.94465	4.53797	0	26.0706	25.2717	13.4441
ENSG00000179071.4	CCDC89	19.3942	-3.53562	0.0111939	0.1922	0	2	2	20	197	5	0	2.26898	4.08107	14.8975	92.1948	2.92263
ENSG00000277161.1	PIGW	28.9693	-3.53465	0.000176824	0.0149718	2	7	1	75	90	106	3.8893	7.94144	2.04053	55.8655	42.1194	61.9597
ENSG00000171649.11	ZIK1	192.246	-3.53122	5.57667e-11	2.00676e-07	21	23	13	441	775	631	40.8377	26.0933	26.5269	328.489	362.695	368.836
ENSG00000164619.8	BMPER	6.09805	-3.52898	0.05602	0.39488	0	1	0	11	57	1	0	1.13449	0	8.19361	26.6757	0.584526
ENSG00000197385.5	ZNF860	4.58137	-3.52519	0.133076	NA	0	0	2	22	15	0	0	0	4.08107	16.3872	7.01991	0
ENSG00000172005.10	MAL	8.48724	-3.5171	0.0295167	0.301108	1	0	1	47	13	10	1.94465	0	2.04053	35.0091	6.08392	5.84526
ENSG00000263065.1	AF001548.6	5.53916	-3.51216	0.0691196	0.426993	1	0	0	4	53	6	1.94465	0	0	2.97949	24.8037	3.50715
ENSG00000135378.3	PRRG4	2.47856	-3.50079	0.18823	NA	0	0	0	14	2	6	0	0	0	10.4282	0.935988	3.50715
ENSG00000196449.3	YRDC	127.826	-3.49836	1.31683e-05	0.00266307	12	34	1	293	194	674	23.3358	38.5727	2.04053	218.248	90.7908	393.97
ENSG00000175730.8	BAK1P1	12.1566	-3.49517	0.011442	0.19443	0	2	2	17	89	21	0	2.26898	4.08107	12.6628	41.6515	12.275
ENSG00000255624.2	RP11-564D11.3	7.49065	-3.49462	0.0350924	0.322175	0	1	1	11	63	7	0	1.13449	2.04053	8.19361	29.4836	4.09168
ENSG00000131187.9	F12	8.80607	3.48492	0.00895677	0.173236	15	6	6	4	1	2	29.1698	6.80695	12.2432	2.97949	0.467994	1.16905
ENSG00000168140.4	VASN	7.78156	-3.47639	0.0621048	0.409582	0	0	0	1	2	77	0	0	0	0.744873	0.935988	45.0085
ENSG00000010379.15	SLC6A13	2.19687	-3.46975	0.214376	NA	0	0	0	10	11	1	0	0	0	7.44873	5.14793	0.584526
ENSG00000258377.1	RP11-649E7.5	4.45089	-3.46153	0.0839867	NA	0	2	0	8	17	18	0	2.26898	0	5.95899	7.9559	10.5215
ENSG00000267419.2	CTC-559E9.6	6.71548	-3.45877	0.0419456	0.351844	0	1	1	9	50	12	0	1.13449	2.04053	6.70386	23.3997	7.01431
ENSG00000085552.16	IGSF9	5.1259	3.45335	0.0994272	0.487949	14	0	1	2	0	0	27.2251	0	2.04053	1.48975	0	0
ENSG00000258674.5	CTC-260F20.3	4.27046	-3.45254	0.108349	NA	0	0	2	14	20	3	0	0	4.08107	10.4282	9.35988	1.75358
ENSG00000185031.6	SLC2A3P2	5.32971	-3.45153	0.0799778	0.450567	1	0	0	2	51	8	1.94465	0	0	1.48975	23.8677	4.67621
ENSG00000184347.14	SLIT3	2.61731	-3.45007	0.186922	NA	0	0	0	17	4	2	0	0	0	12.6628	1.87198	1.16905
ENSG00000125266.6	EFNB2	6.34741	-3.44802	0.0618805	0.408743	0	2	0	9	6	45	0	2.26898	0	6.70386	2.80796	26.3037
ENSG00000266490.1	CTD-2349P21.9	8.92386	-3.44229	0.0290852	0.298185	0	3	0	7	91	4	0	3.40348	0	5.21411	42.5874	2.3381
ENSG00000126861.4	OMG	6.54848	-3.43673	0.0515608	0.381255	2	0	0	18	42	4	3.8893	0	0	13.4077	19.6557	2.3381
ENSG00000092445.11	TYRO3	1.7688	-3.43014	0.255259	NA	0	0	0	2	12	6	0	0	0	1.48975	5.61593	3.50715
ENSG00000172731.13	LRRC20	4.19608	-3.42445	0.0968781	NA	0	1	0	15	25	2	0	1.13449	0	11.1731	11.6998	1.16905
ENSG00000083817.8	ZNF416	131.894	-3.42273	5.56198e-09	8.89547e-06	18	10	13	327	439	461	35.0037	11.3449	26.5269	243.574	205.449	269.466
ENSG00000228702.1	RP11-671E7.1	4.80469	-3.42184	0.0813281	0.453103	0	1	0	2	46	8	0	1.13449	0	1.48975	21.5277	4.67621
ENSG00000169047.5	IRS1	4.15553	-3.42102	0.106371	NA	0	1	0	23	8	5	0	1.13449	0	17.1321	3.74395	2.92263
ENSG00000115718.17	PROC	3.8893	3.41557	0.204733	NA	12	0	0	0	0	0	23.3358	0	0	0	0	0
ENSG00000164266.10	SPINK1	3.8893	3.41557	0.204733	NA	12	0	0	0	0	0	23.3358	0	0	0	0	0
ENSG00000205611.4	LINC01597	3.33188	-3.41137	0.123047	NA	0	1	0	6	22	7	0	1.13449	0	4.46924	10.2959	4.09168
ENSG00000224903.1	AC005534.8	1.88596	-3.40944	0.24827	NA	0	0	0	2	16	4	0	0	0	1.48975	7.4879	2.3381
ENSG00000166741.7	NNMT	6.34284	3.39631	0.0429307	0.353515	8	4	5	1	0	12	15.5572	4.53797	10.2027	0.744873	0	7.01431
ENSG00000138449.10	SLC40A1	19.0542	-3.39204	0.00438928	0.114455	5	0	1	103	9	37	9.72325	0	2.04053	76.722	4.21194	21.6274
ENSG00000253187.2	HOXA10-AS	4.44996	-3.38758	0.102083	NA	0	1	0	26	7	5	0	1.13449	0	19.3667	3.27596	2.92263
ENSG00000173110.7	HSPA6	13713.6	3.38582	0.00017552	0.0149493	6517	10854	2865	562	855	86617	12673.3	12313.8	5846.13	418.619	400.135	50629.9
ENSG00000197461.13	PDGFA	3.19468	-3.37515	0.137975	NA	0	1	0	6	9	16	0	1.13449	0	4.46924	4.21194	9.35241
ENSG00000177096.8	FAM109B	1.75156	-3.37218	0.26533	NA	0	0	0	5	12	2	0	0	0	3.72437	5.61593	1.16905
ENSG00000104237.7	RP1	3.56519	3.37184	0.225374	NA	11	0	0	0	0	0	21.3912	0	0	0	0	0
ENSG00000154237.12	LRRK1	7.85922	-3.37162	0.0408059	0.346117	3	0	0	36	26	4	5.83395	0	0	26.8154	12.1678	2.3381
ENSG00000214248.2	CTD-3193O13.12	3.63533	-3.36956	0.126738	NA	1	0	0	5	27	6	1.94465	0	0	3.72437	12.6358	3.50715
ENSG00000181588.16	MEX3D	18.6023	-3.36938	0.00211407	0.0731488	1	2	3	54	83	38	1.94465	2.26898	6.1216	40.2232	38.8435	22.212
ENSG00000105784.15	RUNDC3B	5.88129	-3.35155	0.0611557	0.407535	1	1	0	12	16	27	1.94465	1.13449	0	8.93848	7.4879	15.7822
ENSG00000224097.5	RP11-472B18.1	4.09255	-3.35032	0.111457	NA	0	0	2	11	15	9	0	0	4.08107	8.19361	7.01991	5.26073
ENSG00000259224.2	SLC35G6	3.03558	-3.34773	0.153589	NA	1	0	0	3	15	12	1.94465	0	0	2.23462	7.01991	7.01431
ENSG00000136869.13	TLR4	20.5273	-3.33256	0.0039564	0.106446	5	1	0	128	30	5	9.72325	1.13449	0	95.3438	14.0398	2.92263
ENSG00000240392.1	RPL9P3	5.49846	-3.33247	0.125145	0.534048	0	0	0	0	63	6	0	0	0	0	29.4836	3.50715
ENSG00000134020.7	PEBP4	5.16652	3.32979	0.0497059	0.375162	6	13	1	2	1	1	11.6679	14.7484	2.04053	1.48975	0.467994	0.584526
ENSG00000224415.1	RP11-401L13.4	3.86979	-3.32899	0.115407	NA	0	1	0	13	24	2	0	1.13449	0	9.68336	11.2319	1.16905
ENSG00000267185.1	PTP4A2P1	1.86654	-3.32223	0.263754	NA	0	0	0	2	17	3	0	0	0	1.48975	7.9559	1.75358
ENSG00000179604.9	CDC42EP4	3.53027	-3.32149	0.130745	NA	0	0	1	10	5	16	0	0	2.04053	7.44873	2.33997	9.35241
ENSG00000215267.8	AKR1C7P	9.84562	-3.32071	0.039184	0.340921	0	0	4	6	83	13	0	0	8.16213	4.46924	38.8435	7.59883
ENSG00000262500.1	RP11-259G18.2	28.3915	3.30767	0.0140381	0.213123	85	0	0	6	0	1	165.295	0	0	4.46924	0	0.584526
ENSG00000167711.13	SERPINF2	7.37867	-3.30688	0.054145	0.388322	0	0	5	9	26	26	0	0	10.2027	6.70386	12.1678	15.1977
ENSG00000104341.16	LAPTM4B	42.0921	-3.30641	0.000298603	0.0215448	4	22	0	118	137	116	7.7786	24.9588	0	87.8951	64.1152	67.805
ENSG00000183010.16	PYCR1	2.44329	-3.29637	0.25855	NA	0	0	0	9	17	0	0	0	0	6.70386	7.9559	0
ENSG00000114124.2	GRK7	2.23711	-3.29423	0.237155	NA	0	0	0	2	23	2	0	0	0	1.48975	10.7639	1.16905
ENSG00000249092.1	CTD-2325A15.3	3.55284	-3.28059	0.195743	NA	0	0	0	6	36	0	0	0	0	4.46924	16.8478	0
ENSG00000279344.1	RP11-44F14.7	3.27206	-3.2801	0.150926	NA	1	0	0	6	22	5	1.94465	0	0	4.46924	10.2959	2.92263
ENSG00000231475.3	IGHV4-31	2.0799	3.27826	0.338525	NA	0	11	0	0	0	0	0	12.4794	0	0	0	0
ENSG00000274010.1	RP5-935K16.2	1.82443	-3.27696	0.274018	NA	0	0	0	7	11	1	0	0	0	5.21411	5.14793	0.584526
ENSG00000251595.7	ABCA11P	5.95462	-3.27613	0.077362	0.444059	4	0	0	8	32	12	7.7786	0	0	5.95899	14.9758	7.01431
ENSG00000260350.1	RP11-152P23.2	3.7933	-3.27368	0.136841	NA	0	0	2	10	19	4	0	0	4.08107	7.44873	8.89188	2.3381
ENSG00000184986.10	TMEM121	2.15957	-3.27251	0.242836	NA	0	0	0	13	2	4	0	0	0	9.68336	0.935988	2.3381
ENSG00000272367.1	CTC-428H11.2	72.6812	-3.27127	0.000142371	0.013307	3	42	0	30	510	208	5.83395	47.6487	0	22.3462	238.677	121.581
ENSG00000274642.1	CH17-472G23.1	8.61778	3.27116	0.0866753	0.463945	23	1	0	0	0	10	44.727	1.13449	0	0	0	5.84526
ENSG00000181215.13	C4orf50	3.39263	-3.2698	0.137202	NA	0	1	0	9	23	3	0	1.13449	0	6.70386	10.7639	1.75358
ENSG00000161714.11	PLCD3	17.5717	-3.26363	0.00739424	0.155866	7	0	1	53	80	22	13.6126	0	2.04053	39.4783	37.4395	12.8596
ENSG00000183087.14	GAS6	4.50373	-3.26018	0.16206	NA	0	0	0	30	0	8	0	0	0	22.3462	0	4.67621
ENSG00000227140.3	USP17L5	3.74098	3.25456	0.234257	NA	0	0	11	0	0	0	0	0	22.4459	0	0	0
ENSG00000048162.20	NOP16	50.4349	-3.24818	0.000157763	0.0140175	2	28	2	135	137	168	3.8893	31.7658	4.08107	100.558	64.1152	98.2003
ENSG00000197256.10	KANK2	4.67431	-3.24782	0.0951642	NA	0	3	0	10	23	11	0	3.40348	0	7.44873	10.7639	6.42978
ENSG00000163154.5	TNFAIP8L2	41.6216	-3.24653	0.000860858	0.0425814	1	11	2	151	240	11	1.94465	12.4794	4.08107	112.476	112.319	6.42978
ENSG00000211644.2	IGLV1-51	6.4173	-3.24421	0.064032	0.413151	0	5	0	10	38	13	0	5.67246	0	7.44873	17.7838	7.59883
ENSG00000116990.10	MYCL	4.45106	-3.24415	0.110318	NA	1	0	0	21	2	14	1.94465	0	0	15.6423	0.935988	8.18336
ENSG00000168061.14	SAC3D1	29.6937	-3.24329	0.000646967	0.0358814	4	11	0	79	108	83	7.7786	12.4794	0	58.845	50.5433	48.5156
ENSG00000082781.11	ITGB5	3.11622	-3.24015	0.158592	NA	0	1	0	14	9	5	0	1.13449	0	10.4282	4.21194	2.92263
ENSG00000175544.13	CABP4	99.6101	3.23659	4.62969e-08	4.62838e-05	92	100	122	16	45	40	178.908	113.449	248.945	11.918	21.0597	23.381
ENSG00000050344.8	NFE2L3	51.0657	-3.23624	3.48776e-05	0.00564076	3	11	4	202	108	135	5.83395	12.4794	8.16213	150.464	50.5433	78.911
ENSG00000122035.6	RASL11A	28.3654	-3.22852	0.00335235	0.0959318	2	5	0	24	34	217	3.8893	5.67246	0	17.877	15.9118	126.842
ENSG00000241484.9	ARHGAP8	92.8526	3.21508	1.6435e-05	0.00303289	88	59	123	3	37	83	171.129	66.935	250.986	2.23462	17.3158	48.5156
ENSG00000180834.7	MAP6D1	1.54941	-3.21436	0.31163	NA	0	0	0	4	11	2	0	0	0	2.97949	5.14793	1.16905
ENSG00000187116.13	LILRA5	47.1131	-3.21137	0.00268254	0.0844911	54	0	0	166	23	74	105.011	0	0	123.649	10.7639	43.2549
ENSG00000131848.9	ZSCAN5A	13.6446	-3.20477	0.0125052	0.203389	5	1	0	49	65	7	9.72325	1.13449	0	36.4988	30.4196	4.09168
ENSG00000120659.14	TNFSF11	26.2967	-3.2021	0.00176406	0.0669971	5	5	0	126	40	51	9.72325	5.67246	0	93.8541	18.7198	29.8108
ENSG00000224227.2	OR2L1P	2.77315	-3.20094	0.179978	NA	0	1	0	7	7	12	0	1.13449	0	5.21411	3.27596	7.01431
ENSG00000184441.4	AP001062.7	3.3684	-3.19694	0.151689	NA	1	0	0	14	13	3	1.94465	0	0	10.4282	6.08392	1.75358
ENSG00000112299.7	VNN1	26.1345	3.1928	0.0154557	0.224038	75	0	3	1	0	7	145.849	0	6.1216	0.744873	0	4.09168
ENSG00000173369.15	C1QB	2.24115	-3.18594	0.290919	NA	0	0	0	8	16	0	0	0	0	5.95899	7.4879	0
ENSG00000121570.12	DPPA4	3.38606	-3.1829	0.213134	NA	0	0	2	13	14	0	0	0	4.08107	9.68336	6.55191	0
ENSG00000198959.11	TGM2	10.0727	-3.18097	0.032047	0.311678	2	1	0	43	5	36	3.8893	1.13449	0	32.0296	2.33997	21.0429
ENSG00000236316.2	OR7E109P	16.684	3.17299	0.00711242	0.151839	25	37	0	9	6	0	48.6163	41.9762	0	6.70386	2.80796	0
ENSG00000169181.12	GSG1L	9.90462	3.16934	0.0185767	0.244195	13	2	12	6	0	5	25.2805	2.26898	24.4864	4.46924	0	2.92263
ENSG00000261315.2	LARP4P	3.93848	-3.16873	0.193694	NA	0	0	0	0	43	6	0	0	0	0	20.1237	3.50715
ENSG00000171051.8	FPR1	42.0168	-3.16143	0.00102852	0.0471694	21	0	1	217	13	71	40.8377	0	2.04053	161.638	6.08392	41.5013
ENSG00000266910.1	CTC-448F2.6	3.98494	-3.15863	0.166212	NA	0	0	0	1	47	2	0	0	0	0.744873	21.9957	1.16905
ENSG00000260669.2	AL136419.6	2.66532	-3.15823	0.197525	NA	1	0	0	3	14	9	1.94465	0	0	2.23462	6.55191	5.26073
ENSG00000160325.14	CACFD1	12.5348	-3.15282	0.0142198	0.213877	2	4	0	46	47	18	3.8893	4.53797	0	34.2642	21.9957	10.5215
ENSG00000140450.8	ARRDC4	19.8954	-3.14977	0.00387707	0.105295	4	5	0	83	63	25	7.7786	5.67246	0	61.8245	29.4836	14.6131
ENSG00000204956.5	PCDHGA1	3.0065	-3.14625	0.180269	NA	0	0	1	13	6	6	0	0	2.04053	9.68336	2.80796	3.50715
ENSG00000162377.5	COA7	15.4331	-3.14391	0.00555686	0.131339	3	2	1	38	62	43	5.83395	2.26898	2.04053	28.3052	29.0156	25.1346
ENSG00000116254.17	CHD5	103.784	3.13797	1.1086e-05	0.00245027	60	58	179	3	48	86	116.679	65.8005	365.255	2.23462	22.4637	50.2692
ENSG00000198908.11	BHLHB9	7.80853	-3.13779	0.0530453	0.385623	0	6	0	9	60	9	0	6.80695	0	6.70386	28.0796	5.26073
ENSG00000236432.7	AC097662.2	2.22359	-3.1364	0.298499	NA	0	0	0	11	11	0	0	0	0	8.19361	5.14793	0
ENSG00000162396.5	PARS2	14.9679	-3.13509	0.0110753	0.191378	1	9	0	43	80	14	1.94465	10.2104	0	32.0296	37.4395	8.18336
ENSG00000212128.2	TAS2R13	9.2755	-3.13446	0.0695739	0.426993	0	1	0	0	109	6	0	1.13449	0	0	51.0113	3.50715
ENSG00000105928.13	DFNA5	34.5055	3.1324	0.00143242	0.0593106	89	5	5	18	0	8	173.074	5.67246	10.2027	13.4077	0	4.67621
ENSG00000169692.12	AGPAT2	35.9491	-3.13177	0.000275365	0.0203486	9	3	2	126	152	44	17.5019	3.40348	4.08107	93.8541	71.1351	25.7191
ENSG00000230312.2	LL0XNC01-116E7.4	2.67386	-3.1306	0.191291	NA	0	1	0	4	13	10	0	1.13449	0	2.97949	6.08392	5.84526
ENSG00000115850.9	LCT	2.75448	-3.12995	0.198278	NA	0	0	1	5	18	4	0	0	2.04053	3.72437	8.42389	2.3381
ENSG00000205426.10	KRT81	18.7133	-3.12414	0.00511979	0.124229	2	9	0	42	68	60	3.8893	10.2104	0	31.2847	31.8236	35.0715
ENSG00000212916.4	MAP10	18.4699	-3.11459	0.00430967	0.1132	1	4	2	60	90	23	1.94465	4.53797	4.08107	44.6924	42.1194	13.4441
ENSG00000064300.8	NGFR	188.718	3.11238	4.53217e-05	0.00672536	104	19	290	4	6	532	202.244	21.5553	591.755	2.97949	2.80796	310.968
ENSG00000182544.8	MFSD5	228.022	-3.11035	4.63454e-07	0.000266838	30	81	7	577	703	761	58.3395	91.8938	14.2837	429.792	329	444.824
ENSG00000213711.3	PHBP7	3.51695	-3.10793	0.191431	NA	0	0	0	1	41	2	0	0	0	0.744873	19.1877	1.16905
ENSG00000135763.9	URB2	48.9267	-3.10651	2.59361e-05	0.00449788	3	10	7	114	190	151	5.83395	11.3449	14.2837	84.9156	88.9188	88.2634
ENSG00000183662.10	FAM19A1	2.82676	-3.10179	0.263332	NA	0	0	0	19	6	0	0	0	0	14.1526	2.80796	0
ENSG00000235109.7	ZSCAN31	15.3598	-3.09587	0.00957785	0.178446	1	4	1	57	73	12	1.94465	4.53797	2.04053	42.4578	34.1636	7.01431
ENSG00000271141.1	RP11-171I2.4	4.86453	-3.09522	0.173193	0.6007	0	0	0	4	56	0	0	0	0	2.97949	26.2077	0
ENSG00000225568.1	RP11-384B12.3	5.30577	-3.09204	0.0983634	0.486912	0	2	0	2	50	8	0	2.26898	0	1.48975	23.3997	4.67621
ENSG00000278601.1	RP11-348N5.9	3.55981	-3.09104	0.147417	NA	0	2	0	6	20	9	0	2.26898	0	4.46924	9.35988	5.26073
ENSG00000172403.10	SYNPO2	4.81992	-3.08907	0.123441	0.531502	1	0	0	7	44	2	1.94465	0	0	5.21411	20.5917	1.16905
ENSG00000196114.3	RP3-391O22.3	1.60582	-3.08461	0.329103	NA	0	0	0	1	14	4	0	0	0	0.744873	6.55191	2.3381
ENSG00000232828.1	AF196970.3	1.60582	-3.08461	0.329103	NA	0	0	0	1	14	4	0	0	0	0.744873	6.55191	2.3381
ENSG00000167394.12	ZNF668	50.8031	-3.08377	6.64498e-05	0.00864405	6	15	2	131	138	188	11.6679	17.0174	4.08107	97.5784	64.5832	109.891
ENSG00000123610.4	TNFAIP6	24.9732	3.08174	0.00648841	0.144797	63	1	7	5	0	14	122.513	1.13449	14.2837	3.72437	0	8.18336
ENSG00000255837.1	TAS2R20	27.1478	-3.08116	0.00277894	0.0863933	0	14	2	13	226	47	0	15.8829	4.08107	9.68336	105.767	27.4727
ENSG00000188985.6	DHFRP1	1.42527	-3.07936	0.348911	NA	0	0	0	3	11	2	0	0	0	2.23462	5.14793	1.16905
ENSG00000146955.10	RAB19	6.97584	-3.07852	0.0797471	0.449796	0	0	3	4	55	12	0	0	6.1216	2.97949	25.7397	7.01431
ENSG00000176659.7	C20orf197	14.0377	-3.07588	0.024523	0.277525	5	1	0	14	122	10	9.72325	1.13449	0	10.4282	57.0953	5.84526
ENSG00000186594.13	MIR22HG	3.72777	-3.07534	0.177891	NA	3	0	0	1	15	15	5.83395	0	0	0.744873	7.01991	8.76788
ENSG00000162692.10	VCAM1	2.0359	-3.07222	0.286458	NA	0	0	0	4	1	15	0	0	0	2.97949	0.467994	8.76788
ENSG00000233232.6	NPIPB7	2.31993	-3.06986	0.302622	NA	0	0	0	0	21	7	0	0	0	0	9.82787	4.09168
ENSG00000025423.11	HSD17B6	2.19174	-3.06211	0.313004	NA	0	0	0	12	9	0	0	0	0	8.93848	4.21194	0
ENSG00000134321.11	RSAD2	29.7698	-3.06094	0.00130221	0.0568281	2	11	1	72	209	15	3.8893	12.4794	2.04053	53.6309	97.8107	8.76788
ENSG00000153976.2	HS3ST3A1	58.2321	-3.05903	7.82061e-05	0.00915047	1	25	6	120	351	91	1.94465	28.3623	12.2432	89.3848	164.266	53.1918
ENSG00000146904.8	EPHA1	4.66487	-3.05879	0.149797	NA	0	0	5	11	18	2	0	0	10.2027	8.19361	8.42389	1.16905
ENSG00000198046.11	ZNF667	12.0582	-3.0584	0.0176024	0.238805	1	2	1	52	16	34	1.94465	2.26898	2.04053	38.7334	7.4879	19.8739
ENSG00000175283.7	DOLK	203.725	-3.05703	9.10542e-09	1.31063e-05	34	44	11	507	922	470	66.1181	49.9176	22.4459	377.651	431.49	274.727
ENSG00000235173.6	HGH1	163.379	-3.05573	2.23715e-07	0.000146371	14	19	33	463	595	412	27.2251	21.5553	67.3376	344.876	278.456	240.825
ENSG00000100302.6	RASD2	5.9021	-3.04936	0.100629	0.48999	0	2	0	4	7	46	0	2.26898	0	2.97949	3.27596	26.8882
ENSG00000164023.14	SGMS2	2.00715	-3.04877	0.332242	NA	0	0	0	8	13	0	0	0	0	5.95899	6.08392	0
ENSG00000165682.14	CLEC1B	2.85923	-3.04699	0.236307	NA	0	0	0	2	1	26	0	0	0	1.48975	0.467994	15.1977
ENSG00000163016.9	ALMS1P1	7.84629	-3.0454	0.0472014	0.366051	0	3	1	8	50	21	0	3.40348	2.04053	5.95899	23.3997	12.275
ENSG00000171840.11	NINJ2	3.60208	-3.04368	0.161925	NA	0	1	0	11	25	1	0	1.13449	0	8.19361	11.6998	0.584526
ENSG00000104808.7	DHDH	2.90646	-3.04358	0.201592	NA	0	1	0	12	2	11	0	1.13449	0	8.93848	0.935988	6.42978
ENSG00000196565.12	HBG2	6.37058	3.0335	0.042258	0.352104	4	18	3	1	3	3	7.7786	20.4209	6.1216	0.744873	1.40398	1.75358
ENSG00000214465.3	SMARCE1P6	1.63984	-3.03148	0.334732	NA	0	0	0	3	15	1	0	0	0	2.23462	7.01991	0.584526
ENSG00000106125.14	FAM188B	2.57303	-3.03142	0.228393	NA	1	0	0	1	16	9	1.94465	0	0	0.744873	7.4879	5.26073
ENSG00000235831.6	BHLHE40-AS1	7.15699	-3.02946	0.081082	0.452907	0	10	0	14	24	17	0	11.3449	0	10.4282	11.2319	9.93694
ENSG00000204789.4	ZNF204P	3.29345	-3.02542	0.186199	NA	0	0	2	11	11	4	0	0	4.08107	8.19361	5.14793	2.3381
ENSG00000197629.5	MPEG1	35.6404	-3.02512	0.00374935	0.102704	8	2	0	244	13	14	15.5572	2.26898	0	181.749	6.08392	8.18336
ENSG00000126243.8	LRFN3	3.81184	-3.02364	0.161183	NA	1	0	0	16	18	1	1.94465	0	0	11.918	8.42389	0.584526
ENSG00000213608.5	SLC25A14P1	1.55392	-3.02268	0.341518	NA	0	0	0	2	3	11	0	0	0	1.48975	1.40398	6.42978
ENSG00000131183.10	SLC34A1	47.0325	3.02225	7.97004e-05	0.00917765	105	35	8	16	9	10	204.188	39.7072	16.3243	11.918	4.21194	5.84526
ENSG00000187486.5	KCNJ11	3.50652	-3.02172	0.171067	NA	0	1	0	14	19	1	0	1.13449	0	10.4282	8.89188	0.584526
ENSG00000129048.6	ACKR4	4.47219	3.02079	0.143989	NA	2	11	1	0	18	0	3.8893	12.4794	2.04053	0	8.42389	0
ENSG00000258311.5	RP11-644F5.10	5.85623	-3.01899	0.0961629	0.482962	0	5	0	16	30	6	0	5.67246	0	11.918	14.0398	3.50715
ENSG00000231940.1	RPS7P3	6.73645	-3.01782	0.0694835	0.426993	0	2	1	10	50	9	0	2.26898	2.04053	7.44873	23.3997	5.26073
ENSG00000171236.9	LRG1	1.77036	-3.00893	0.321422	NA	0	0	0	5	1	11	0	0	0	3.72437	0.467994	6.42978
ENSG00000212123.3	PRR22	2.46408	-3.00786	0.233484	NA	0	0	1	8	12	2	0	0	2.04053	5.95899	5.61593	1.16905
ENSG00000169258.6	GPRIN1	3.2399	-3.0013	0.17843	NA	0	1	0	4	29	3	0	1.13449	0	2.97949	13.5718	1.75358
ENSG00000091622.15	PITPNM3	51.464	3.00113	0.000411749	0.0268314	40	27	78	1	29	46	77.786	30.6313	159.162	0.744873	13.5718	26.8882
ENSG00000181023.6	OR56B1	1.45712	-2.9997	0.359513	NA	0	0	0	2	13	2	0	0	0	1.48975	6.08392	1.16905
ENSG00000163975.11	MELTF	5.81273	-2.98962	0.121539	0.527414	0	0	7	11	19	6	0	0	14.2837	8.19361	8.89188	3.50715
ENSG00000117461.14	PIK3R3	4.42896	-2.98882	0.119068	NA	0	1	1	11	20	10	0	1.13449	2.04053	8.19361	9.35988	5.84526
ENSG00000113749.7	HRH2	2.11374	-2.987	0.331934	NA	0	0	0	12	8	0	0	0	0	8.93848	3.74395	0
ENSG00000177575.12	CD163	12.7989	-2.98237	0.0481826	0.369494	3	0	0	78	0	22	5.83395	0	0	58.1001	0	12.8596
ENSG00000157303.10	SUSD3	12.7183	-2.97517	0.0279079	0.293032	3	1	0	81	13	5	5.83395	1.13449	0	60.3348	6.08392	2.92263
ENSG00000178386.12	ZNF223	22.8391	-2.97511	0.00471688	0.118697	2	13	0	60	145	10	3.8893	14.7484	0	44.6924	67.8591	5.84526
ENSG00000132801.6	ZSWIM3	15.7843	-2.97321	0.011203	0.1922	1	3	2	38	103	15	1.94465	3.40348	4.08107	28.3052	48.2034	8.76788
ENSG00000221990.4	EXOC3-AS1	4.34042	-2.9728	0.143621	NA	3	0	0	13	10	10	5.83395	0	0	9.68336	4.67994	5.84526
ENSG00000130595.16	TNNT3	5562.62	2.97127	1.4112e-06	0.000677092	5157	2882	7377	337	1743	6771	10028.6	3269.61	15053	251.022	815.713	3957.82
ENSG00000231508.1	RP11-452K12.6	2.5463	-2.97087	0.274664	NA	1	0	0	0	16	10	1.94465	0	0	0	7.4879	5.84526
ENSG00000241859.6	ANOS2P	3.73725	-2.96558	0.173638	NA	3	0	0	5	15	10	5.83395	0	0	3.72437	7.01991	5.84526
ENSG00000115602.16	IL1RL1	5.51536	-2.96508	0.101201	0.490667	1	0	1	24	19	4	1.94465	0	2.04053	17.877	8.89188	2.3381
ENSG00000198881.9	ASB12	3.46639	-2.95902	0.177627	NA	0	0	2	8	8	12	0	0	4.08107	5.95899	3.74395	7.01431
ENSG00000169242.11	EFNA1	4.93502	-2.95336	0.114478	0.516604	0	1	1	19	20	5	0	1.13449	2.04053	14.1526	9.35988	2.92263
ENSG00000131400.7	NAPSA	16.7718	-2.9519	0.00607948	0.138853	2	3	2	41	83	34	3.8893	3.40348	4.08107	30.5398	38.8435	19.8739
ENSG00000143333.6	RGS16	26.5998	-2.95096	0.0132778	0.208647	1	15	0	24	25	190	1.94465	17.0174	0	17.877	11.6998	111.06
ENSG00000128040.10	SPINK2	6.44546	-2.94618	0.113731	0.515844	0	1	0	46	2	4	0	1.13449	0	34.2642	0.935988	2.3381
ENSG00000135002.11	RFK	45.7537	-2.94604	7.76765e-05	0.00915047	7	11	3	108	176	136	13.6126	12.4794	6.1216	80.4463	82.3669	79.4955
ENSG00000249222.1	ATP5L2	9.36122	-2.94017	0.0450694	0.361208	5	1	0	20	45	16	9.72325	1.13449	0	14.8975	21.0597	9.35241
ENSG00000274750.2	HIST1H3E	24.5597	-2.93693	0.002263	0.0761065	1	8	3	61	60	97	1.94465	9.07593	6.1216	45.4373	28.0796	56.699
ENSG00000132623.15	ANKEF1	41.5455	-2.93609	0.0006083	0.0347455	7	15	0	155	208	10	13.6126	17.0174	0	115.455	97.3427	5.84526
ENSG00000275714.1	HIST1H3A	132.058	-2.93235	9.93872e-06	0.00234521	13	74	4	228	551	423	25.2805	83.9524	8.16213	169.831	257.865	247.254
ENSG00000234290.2	AC116366.6	2.63144	-2.93226	0.2323	NA	0	1	0	9	2	12	0	1.13449	0	6.70386	0.935988	7.01431
ENSG00000215861.5	WI2-1896O14.1	9.41111	2.93192	0.0791729	0.448442	25	2	0	2	0	7	48.6163	2.26898	0	1.48975	0	4.09168
ENSG00000100600.14	LGMN	6.03789	-2.92972	0.110767	0.511185	5	0	0	18	8	16	9.72325	0	0	13.4077	3.74395	9.35241
ENSG00000254708.1	RP1-145M24.1	2.22856	-2.92465	0.297706	NA	0	0	0	1	2	20	0	0	0	0.744873	0.935988	11.6905
ENSG00000236804.1	RPS3AP12	4.87926	-2.92005	0.14411	0.561759	4	0	0	5	8	24	7.7786	0	0	3.72437	3.74395	14.0286
ENSG00000131401.11	NAPSB	7.28247	-2.91373	0.0912031	0.47424	2	0	0	47	9	1	3.8893	0	0	35.0091	4.21194	0.584526
ENSG00000249240.2	AC069368.3	8.91398	2.91108	0.0255363	0.280588	4	7	16	2	4	3	7.7786	7.94144	32.6485	1.48975	1.87198	1.75358
ENSG00000116729.13	WLS	4.33562	-2.9098	0.217667	NA	0	0	0	31	0	5	0	0	0	23.0911	0	2.92263
ENSG00000175213.2	ZNF408	171.784	-2.9098	9.99692e-08	7.9942e-05	20	35	18	438	402	686	38.893	39.7072	36.7296	326.255	188.134	400.985
ENSG00000233929.1	MT1XP1	1.4304	-2.90686	0.379891	NA	0	0	0	1	13	3	0	0	0	0.744873	6.08392	1.75358
ENSG00000196381.10	ZNF781	8.75227	-2.90115	0.0569655	0.396884	0	2	2	18	60	8	0	2.26898	4.08107	13.4077	28.0796	4.67621
ENSG00000168772.10	CXXC4	3.48802	-2.89862	0.184396	NA	0	2	0	15	11	4	0	2.26898	0	11.1731	5.14793	2.3381
ENSG00000221817.9	PPP3CB-AS1	6.74266	-2.89539	0.0822063	0.453928	0	2	1	19	42	4	0	2.26898	2.04053	14.1526	19.6557	2.3381
ENSG00000166349.9	RAG1	55.9596	-2.89095	0.00311637	0.0919201	2	7	11	106	458	14	3.8893	7.94144	22.4459	78.9566	214.341	8.18336
ENSG00000167981.5	ZNF597	71.5838	-2.89034	0.000160498	0.0141731	9	27	2	123	187	339	17.5019	30.6313	4.08107	91.6194	87.5149	198.154
ENSG00000091262.14	ABCC6	9.63042	2.88696	0.0523067	0.382767	23	0	4	5	0	2	44.727	0	8.16213	3.72437	0	1.16905
ENSG00000159904.11	ZNF890P	3.6246	-2.88477	0.181418	NA	0	2	0	15	14	3	0	2.26898	0	11.1731	6.55191	1.75358
ENSG00000127774.6	EMC6	9.04317	-2.88212	0.0453292	0.361679	3	2	0	18	40	24	5.83395	2.26898	0	13.4077	18.7198	14.0286
ENSG00000213513.3	RP13-39P12.2	18.4589	-2.88207	0.0223472	0.266716	0	5	2	9	189	10	0	5.67246	4.08107	6.70386	88.4508	5.84526
ENSG00000267293.1	RP11-8H2.1	4.8471	2.88092	0.153652	0.572802	3	14	0	0	2	11	5.83395	15.8829	0	0	0.935988	6.42978
ENSG00000215146.4	RP11-313J2.1	12.9122	-2.88012	0.0152869	0.222233	2	3	1	26	63	33	3.8893	3.40348	2.04053	19.3667	29.4836	19.2893
ENSG00000165246.12	NLGN4Y	1.82116	-2.87981	0.339038	NA	0	0	0	12	3	1	0	0	0	8.93848	1.40398	0.584526
ENSG00000127954.12	STEAP4	29.6354	-2.87781	0.371317	0.774811	2	0	0	228	0	7	3.8893	0	0	169.831	0	4.09168
ENSG00000140406.3	MESDC1	17.7703	-2.87706	0.0067206	0.146793	1	6	2	54	62	42	1.94465	6.80695	4.08107	40.2232	29.0156	24.5501
ENSG00000150760.12	DOCK1	7.06211	-2.87642	0.0784814	0.447214	0	2	1	31	22	8	0	2.26898	2.04053	23.0911	10.2959	4.67621
ENSG00000163734.4	CXCL3	22.3124	2.87475	0.0481125	0.369494	53	1	1	1	0	46	103.066	1.13449	2.04053	0.744873	0	26.8882
ENSG00000174007.7	CEP19	11.5962	-2.86617	0.0296017	0.301762	2	3	0	31	80	3	3.8893	3.40348	0	23.0911	37.4395	1.75358
ENSG00000223861.1	RP11-74C1.2	1.62461	-2.85812	0.362846	NA	0	0	0	1	3	13	0	0	0	0.744873	1.40398	7.59883
ENSG00000179388.8	EGR3	43.2646	-2.85802	0.000652237	0.0359705	3	13	3	204	83	72	5.83395	14.7484	6.1216	151.954	38.8435	42.0858
ENSG00000248405.10	PRR5-ARHGAP8	209.871	2.8567	5.67566e-06	0.00170199	158	104	322	14	81	220	307.255	117.987	657.052	10.4282	37.9075	128.596
ENSG00000268288.1	RP11-98D18.16	2.65692	-2.85539	0.233528	NA	0	1	0	7	18	2	0	1.13449	0	5.21411	8.42389	1.16905
ENSG00000151366.12	NDUFC2	36.7837	-2.853	0.00123618	0.0545814	4	19	1	127	95	86	7.7786	21.5553	2.04053	94.5989	44.4594	50.2692
ENSG00000215571.5	GRK6P1	3.99439	-2.85091	0.16378	NA	0	2	0	4	35	4	0	2.26898	0	2.97949	16.3798	2.3381
ENSG00000186026.6	ZNF284	12.1361	-2.84837	0.0245249	0.277525	3	4	0	35	44	27	5.83395	4.53797	0	26.0706	20.5917	15.7822
ENSG00000173838.11	2018-03-10	2.24764	-2.84502	0.276989	NA	0	0	1	5	14	2	0	0	2.04053	3.72437	6.55191	1.16905
ENSG00000183208.12	GDPGP1	24.7046	-2.84285	0.00851881	0.170305	0	6	7	73	123	26	0	6.80695	14.2837	54.3758	57.5632	15.1977
ENSG00000164708.5	PGAM2	12.9787	-2.83763	0.0246776	0.278378	0	3	4	35	56	24	0	3.40348	8.16213	26.0706	26.2077	14.0286
ENSG00000275854.1	RP11-278C7.5	8.92501	-2.83686	0.0697317	0.427132	0	11	0	22	44	7	0	12.4794	0	16.3872	20.5917	4.09168
ENSG00000237836.5	PHKA2-AS1	8.27969	2.83571	0.0581345	0.400185	5	4	13	0	14	4	9.72325	4.53797	26.5269	0	6.55191	2.3381
ENSG00000198948.11	MFAP3L	2.97742	-2.83275	0.229285	NA	0	0	2	5	14	6	0	0	4.08107	3.72437	6.55191	3.50715
ENSG00000120875.8	DUSP4	105.976	-2.83237	0.0016878	0.0649576	3	2	9	26	8	1003	5.83395	2.26898	18.3648	19.3667	3.74395	586.279
ENSG00000131634.13	TMEM204	8.80791	-2.83208	0.0521669	0.382259	1	5	0	29	38	10	1.94465	5.67246	0	21.6013	17.7838	5.84526
ENSG00000104974.10	LILRA1	16.7577	-2.83095	0.0253523	0.280063	6	1	0	101	8	15	11.6679	1.13449	0	75.2322	3.74395	8.76788
ENSG00000256612.7	CYP2B7P	16.0834	2.83015	0.00693742	0.149891	12	25	15	1	15	11	23.3358	28.3623	30.608	0.744873	7.01991	6.42978
ENSG00000140044.12	JDP2	1.69702	-2.82836	0.36044	NA	0	0	0	11	3	1	0	0	0	8.19361	1.40398	0.584526
ENSG00000212124.2	TAS2R19	48.9537	-2.82315	0.00243322	0.0792392	1	49	0	11	391	77	1.94465	55.5901	0	8.19361	182.986	45.0085
ENSG00000117877.10	CD3EAP	11.2436	-2.82169	0.0324179	0.312604	2	5	0	19	66	22	3.8893	5.67246	0	14.1526	30.8876	12.8596
ENSG00000107815.7	C10orf2	167.748	-2.82151	3.47808e-07	0.000217668	14	46	22	384	462	650	27.2251	52.1866	44.8917	286.031	216.213	379.942
ENSG00000240729.1	CTD-2301A4.3	8.8161	-2.81696	0.0742007	0.437723	0	10	0	6	63	13	0	11.3449	0	4.46924	29.4836	7.59883
ENSG00000170891.10	CYTL1	9.32921	-2.81685	0.0682507	0.425281	7	0	0	33	33	4	13.6126	0	0	24.5808	15.4438	2.3381
ENSG00000139567.12	ACVRL1	5.44811	-2.81639	0.198632	0.631011	0	0	0	42	3	0	0	0	0	31.2847	1.40398	0
ENSG00000175920.15	DOK7	4.26294	-2.81524	0.186911	NA	0	0	4	16	8	3	0	0	8.16213	11.918	3.74395	1.75358
ENSG00000226268.3	RP11-61N20.3	7.7736	-2.81292	0.0714972	0.431034	3	1	0	17	14	35	5.83395	1.13449	0	12.6628	6.55191	20.4584
ENSG00000163751.3	CPA3	3.68934	2.81114	0.266625	NA	11	0	0	1	0	0	21.3912	0	0	0.744873	0	0
ENSG00000152689.17	RASGRP3	8.53212	-2.80848	0.0457534	0.362313	1	2	1	25	35	17	1.94465	2.26898	2.04053	18.6218	16.3798	9.93694
ENSG00000250011.1	HMGB1P3	4.04352	-2.80587	0.220932	NA	0	0	0	1	49	1	0	0	0	0.744873	22.9317	0.584526
ENSG00000227398.3	KIF9-AS1	4.3937	-2.80583	0.147517	NA	1	0	1	9	21	10	1.94465	0	2.04053	6.70386	9.82787	5.84526
ENSG00000176973.7	FAM89B	8.44682	-2.80526	0.0461309	0.362698	1	2	1	24	33	19	1.94465	2.26898	2.04053	17.877	15.4438	11.106
ENSG00000261286.1	RP11-517C16.2	1.2744	-2.80488	0.417557	NA	0	0	0	1	11	3	0	0	0	0.744873	5.14793	1.75358
ENSG00000004939.13	SLC4A1	5.73699	2.80408	0.149729	0.567757	6	0	8	0	0	11	11.6679	0	16.3243	0	0	6.42978
ENSG00000132646.10	PCNA	356.965	-2.80055	1.14871e-07	8.70235e-05	27	107	44	647	885	1680	52.5056	121.391	89.7835	481.933	414.175	982.003
ENSG00000143801.16	PSEN2	123.152	-2.79882	0.000231367	0.0180016	5	22	35	246	812	119	9.72325	24.9588	71.4187	183.239	380.011	69.5586
ENSG00000185112.5	FAM43A	41.1078	-2.79772	0.00057502	0.033962	4	21	2	89	153	125	7.7786	23.8243	4.08107	66.2937	71.6031	73.0657
ENSG00000160460.15	SPTBN4	98.2729	2.79588	1.18408e-05	0.00254382	16	24	236	9	12	64	31.1144	27.2278	481.566	6.70386	5.61593	37.4096
ENSG00000261208.1	RP11-452D12.1	107.306	-2.79513	0.000203134	0.0162439	6	28	3	105	1079	19	11.6679	31.7658	6.1216	78.2117	504.965	11.106
ENSG00000183688.4	FAM101B	85.0628	-2.79406	0.000529308	0.0318781	4	87	0	167	581	13	7.7786	98.7008	0	124.394	271.904	7.59883
ENSG00000278318.4	ZNF229	5.0087	-2.79367	0.143517	0.560593	2	0	0	29	6	3	3.8893	0	0	21.6013	2.80796	1.75358
ENSG00000189134.3	NKAPL	2.40584	-2.79236	0.264665	NA	0	1	0	2	9	13	0	1.13449	0	1.48975	4.21194	7.59883
ENSG00000259577.1	RP11-430B1.2	2.95197	-2.79229	0.235981	NA	0	2	0	11	3	10	0	2.26898	0	8.19361	1.40398	5.84526
ENSG00000267046.1	E2F3P1	5.73117	-2.79103	0.118713	0.524015	0	1	1	8	4	40	0	1.13449	2.04053	5.95899	1.87198	23.381
ENSG00000229754.1	CXCR2P1	2.91905	-2.78703	0.308001	NA	0	0	0	21	4	0	0	0	0	15.6423	1.87198	0
ENSG00000127399.14	LRRC61	18.4165	-2.78533	0.0119853	0.198294	3	2	2	61	98	12	5.83395	2.26898	4.08107	45.4373	45.8634	7.01431
ENSG00000226253.1	MRPL35P3	1.67651	-2.77927	0.412161	NA	0	0	0	0	14	6	0	0	0	0	6.55191	3.50715
ENSG00000125817.7	CENPB	128.976	-2.77645	4.36699e-06	0.00146182	16	26	13	453	574	138	31.1144	29.4968	26.5269	337.428	268.628	80.6645
ENSG00000135437.9	RDH5	15.1991	-2.77621	0.0183058	0.242627	3	5	0	44	94	5	5.83395	5.67246	0	32.7744	43.9914	2.92263
ENSG00000120833.13	SOCS2	37.5275	-2.77366	0.00076802	0.0395036	5	16	1	79	249	34	9.72325	18.1519	2.04053	58.845	116.53	19.8739
ENSG00000198324.13	FAM109A	15.3292	-2.77347	0.0230916	0.270889	9	2	0	47	52	22	17.5019	2.26898	0	35.0091	24.3357	12.8596
ENSG00000133985.2	TTC9	37.6809	-2.7731	0.00101372	0.0468187	1	17	5	79	214	61	1.94465	19.2864	10.2027	58.845	100.151	35.6561
ENSG00000142396.10	ERVK3-1	12.9008	-2.77079	0.0285931	0.296519	3	4	0	14	61	48	5.83395	4.53797	0	10.4282	28.5476	28.0572
ENSG00000133958.13	UNC79	4.18566	2.76989	0.142897	NA	3	12	1	0	4	3	5.83395	13.6139	2.04053	0	1.87198	1.75358
ENSG00000150337.13	FCGR1A	20.7046	-2.76965	0.0131511	0.207563	4	4	0	127	27	8	7.7786	4.53797	0	94.5989	12.6358	4.67621
ENSG00000123416.15	TUBA1B	3435.35	-2.76735	6.28525e-06	0.0018094	742	1859	72	10475	10045	7544	1442.93	2109.02	146.918	7802.55	4701	4409.66
ENSG00000227627.2	RP1-101K10.6	2.64263	-2.76705	0.24881	NA	0	1	0	5	21	2	0	1.13449	0	3.72437	9.82787	1.16905
ENSG00000145335.15	SNCA	19.5884	-2.76436	0.0222331	0.2658	1	0	17	59	19	48	1.94465	0	34.6891	43.9475	8.89188	28.0572
ENSG00000148926.9	ADM	204.467	2.7641	0.000131443	0.0127539	425	117	52	49	26	193	826.476	132.736	106.108	36.4988	12.1678	112.813
ENSG00000105088.8	OLFM2	7.90535	-2.76396	0.092535	0.476753	6	0	0	21	38	4	11.6679	0	0	15.6423	17.7838	2.3381
ENSG00000116774.11	OLFML3	2.90427	-2.76287	0.227996	NA	0	2	0	7	15	5	0	2.26898	0	5.21411	7.01991	2.92263
ENSG00000159588.14	CCDC17	34.5043	-2.76067	0.00299663	0.0898614	1	5	12	31	237	70	1.94465	5.67246	24.4864	23.0911	110.915	40.9168
ENSG00000196653.11	ZNF502	33.1226	-2.75952	0.000871631	0.0426743	5	11	2	61	149	98	9.72325	12.4794	4.08107	45.4373	69.7311	57.2835
ENSG00000211673.2	IGLV3-1	2.67076	-2.75897	0.329328	NA	0	0	0	19	4	0	0	0	0	14.1526	1.87198	0
ENSG00000103056.11	SMPD3	3.02515	-2.75889	0.231058	NA	0	2	0	13	7	5	0	2.26898	0	9.68336	3.27596	2.92263
ENSG00000125538.11	IL1B	976.411	-2.75826	0.00236678	0.0776182	1601	1	9	1831	22	2312	3113.39	1.13449	18.3648	1363.86	10.2959	1351.42
ENSG00000133265.10	HSPBP1	25.7816	-2.75739	0.00469386	0.118586	5	13	0	58	101	68	9.72325	14.7484	0	43.2027	47.2674	39.7477
ENSG00000214264.4	KCTD9P4	8.08777	-2.75699	0.100955	0.490263	3	1	0	1	36	41	5.83395	1.13449	0	0.744873	16.8478	23.9656
ENSG00000198142.4	SOWAHC	3.21767	-2.74902	0.226639	NA	2	0	0	5	5	16	3.8893	0	0	3.72437	2.33997	9.35241
ENSG00000253540.5	FAM86HP	13.8395	-2.74692	0.0436654	0.356013	6	2	0	10	113	15	11.6679	2.26898	0	7.44873	52.8833	8.76788
ENSG00000205923.3	CEMP1	2.2795	-2.74333	0.291576	NA	0	0	1	4	16	2	0	0	2.04053	2.97949	7.4879	1.16905
ENSG00000272368.2	RP4-605O3.4	31.4734	-2.74262	0.00473594	0.118762	4	1	11	58	168	61	7.7786	1.13449	22.4459	43.2027	78.623	35.6561
ENSG00000242525.1	OR7E100P	3.32783	-2.74142	0.226285	NA	3	0	0	5	11	9	5.83395	0	0	3.72437	5.14793	5.26073
ENSG00000179242.15	CDH4	5.34402	-2.74114	0.153121	0.572765	0	0	5	8	9	20	0	0	10.2027	5.95899	4.21194	11.6905
ENSG00000218596.2	RP11-2J18.1	4.23352	-2.73887	0.173911	NA	0	2	0	2	40	5	0	2.26898	0	1.48975	18.7198	2.92263
ENSG00000168916.15	ZNF608	7.76926	-2.73699	0.098913	0.487124	3	0	0	48	2	7	5.83395	0	0	35.7539	0.935988	4.09168
ENSG00000196739.14	COL27A1	60.7947	2.73507	0.000146235	0.0135465	43	8	103	12	2	89	83.62	9.07593	210.175	8.93848	0.935988	52.0228
ENSG00000198053.11	SIRPA	146.448	-2.73404	0.00487907	0.121085	264	0	1	380	29	114	513.388	0	2.04053	283.052	13.5718	66.6359
ENSG00000106328.9	FSCN3	1.33297	-2.73068	0.423713	NA	0	0	0	1	13	2	0	0	0	0.744873	6.08392	1.16905
ENSG00000128311.13	TST	7.21159	-2.72195	0.0934866	0.4789	2	0	1	25	35	4	3.8893	0	2.04053	18.6218	16.3798	2.3381
ENSG00000160791.13	CCR5	19.4924	-2.72147	0.0560469	0.39488	2	0	5	126	18	1	3.8893	0	10.2027	93.8541	8.42389	0.584526
ENSG00000137267.5	TUBB2A	227.595	-2.71941	5.28484e-06	0.00161851	28	86	15	425	596	1005	54.4502	97.5663	30.608	316.571	278.924	587.448
ENSG00000270339.2	AC243756.1	14.3627	-2.71829	0.0330145	0.315053	1	2	2	21	123	8	1.94465	2.26898	4.08107	15.6423	57.5632	4.67621
ENSG00000101916.11	TLR8	28.2191	-2.71827	0.0164928	0.231358	25	0	0	141	16	14	48.6163	0	0	105.027	7.4879	8.18336
ENSG00000175040.5	CHST2	337.765	-2.71781	8.50986e-08	7.20535e-05	35	95	36	793	1936	480	68.0628	107.777	73.4592	590.685	906.036	280.572
ENSG00000111879.18	FAM184A	2.46939	-2.71671	0.270762	NA	1	0	0	11	5	4	1.94465	0	0	8.19361	2.33997	2.3381
ENSG00000214391.3	TUBAP2	24.8007	-2.71538	0.00603595	0.138567	5	13	0	76	91	43	9.72325	14.7484	0	56.6104	42.5874	25.1346
ENSG00000219410.5	RP4-761J14.8	2.82052	-2.71454	0.260882	NA	0	2	0	9	2	12	0	2.26898	0	6.70386	0.935988	7.01431
ENSG00000180596.7	HIST1H2BC	31160.4	2.71422	3.12922e-08	4.09473e-05	24526	46377	28262	8424	9760	31036	47694.5	52614.3	57669.5	6274.81	4567.62	18141.3
ENSG00000096264.13	NCR2	2.69794	-2.71063	0.260013	NA	0	1	0	10	15	1	0	1.13449	0	7.44873	7.01991	0.584526
ENSG00000141873.10	SLC39A3	21.2405	-2.70765	0.00753562	0.157622	2	2	7	62	75	44	3.8893	2.26898	14.2837	46.1822	35.0995	25.7191
ENSG00000237786.1	GFOD1-AS1	14.1705	2.70591	0.0207819	0.257431	8	40	5	2	4	18	15.5572	45.3797	10.2027	1.48975	1.87198	10.5215
ENSG00000214063.10	TSPAN4	33.5675	-2.70249	0.00393436	0.10625	9	8	0	181	63	18	17.5019	9.07593	0	134.822	29.4836	10.5215
ENSG00000205755.11	CRLF2	30.3634	2.69996	0.00972954	0.17939	75	4	6	6	1	25	145.849	4.53797	12.2432	4.46924	0.467994	14.6131
ENSG00000053747.15	LAMA3	4.23073	2.69828	0.160628	NA	4	2	4	1	0	11	7.7786	2.26898	8.16213	0.744873	0	6.42978
ENSG00000150656.14	CNDP1	11.0633	2.69108	0.0993512	0.487742	0	1	31	0	3	1	0	1.13449	63.2565	0	1.40398	0.584526
ENSG00000102595.18	UGGT2	9.89459	-2.68854	0.0890529	0.46919	13	0	0	23	10	21	25.2805	0	0	17.1321	4.67994	12.275
ENSG00000267106.5	ZNF561-AS1	2.62103	-2.68805	0.263927	NA	0	1	0	2	23	4	0	1.13449	0	1.48975	10.7639	2.3381
ENSG00000230445.4	LRRC37A6P	17.0357	-2.6856	0.0179058	0.240874	0	9	3	39	44	62	0	10.2104	6.1216	29.0501	20.5917	36.2406
ENSG00000228623.4	ZNF883	2.43381	-2.68534	0.286347	NA	1	0	0	6	15	2	1.94465	0	0	4.46924	7.01991	1.16905
ENSG00000198019.12	FCGR1B	8.85716	-2.68319	0.100714	0.490016	0	6	0	52	10	5	0	6.80695	0	38.7334	4.67994	2.92263
ENSG00000170345.9	FOS	7318.65	-2.68285	7.73973e-06	0.00203139	783	3313	288	4420	41944	25869	1522.66	3758.57	587.674	3292.34	19629.5	15121.1
ENSG00000159363.17	ATP13A2	453.984	-2.68134	0.000164105	0.0144032	38	44	203	1135	2181	547	73.8967	49.9176	414.228	845.431	1020.69	319.736
ENSG00000213671.3	OLA1P2	4.20711	-2.68116	0.168898	NA	1	1	0	4	31	8	1.94465	1.13449	0	2.97949	14.5078	4.67621
ENSG00000219608.3	HIGD1AP16	1.25498	-2.68062	0.442882	NA	0	0	0	1	12	2	0	0	0	0.744873	5.61593	1.16905
ENSG00000182308.6	DCAF4L1	3.7543	-2.67974	0.208158	NA	0	0	2	2	10	21	0	0	4.08107	1.48975	4.67994	12.275
ENSG00000267336.1	EIF4A2P1	4.07875	-2.67963	0.177836	NA	1	0	1	14	14	6	1.94465	0	2.04053	10.4282	6.55191	3.50715
ENSG00000196497.15	IPO4	26.8687	-2.67945	0.00304116	0.0908182	3	7	3	25	161	81	5.83395	7.94144	6.1216	18.6218	75.347	47.3466
ENSG00000111344.11	RASAL1	5.14736	2.67942	0.194451	0.62481	13	1	0	6	0	0	25.2805	1.13449	0	4.46924	0	0
ENSG00000233527.8	ZNF529-AS1	6.14448	-2.67919	0.108103	0.508953	3	1	0	18	19	13	5.83395	1.13449	0	13.4077	8.89188	7.59883
ENSG00000213085.9	CFAP45	316.689	2.67505	4.27612e-08	4.62838e-05	334	499	210	103	167	173	649.513	566.111	428.512	76.722	78.155	101.123
ENSG00000223496.2	EXOSC6	108.881	-2.67283	0.000133901	0.0127539	22	69	1	309	410	185	42.7823	78.2799	2.04053	230.166	191.877	108.137
ENSG00000111412.5	C12orf49	46.8045	-2.67108	0.000198396	0.0160433	7	12	5	144	156	108	13.6126	13.6139	10.2027	107.262	73.007	63.1288
ENSG00000212126.3	TAS2R50	16.0349	-2.66898	0.0475771	0.367603	2	5	0	2	137	36	3.8893	5.67246	0	1.48975	64.1152	21.0429
ENSG00000139044.10	B4GALNT3	16.9505	-2.66434	0.0376839	0.33421	3	0	3	104	15	9	5.83395	0	6.1216	77.4668	7.01991	5.26073
ENSG00000166927.12	MS4A7	15.1175	-2.65989	0.05916	0.404226	22	0	0	40	20	15	42.7823	0	0	29.7949	9.35988	8.76788
ENSG00000162772.16	ATF3	333.437	2.65851	0.000751871	0.0390702	656	110	85	56	27	637	1275.69	124.794	173.445	41.7129	12.6358	372.343
ENSG00000170122.5	FOXD4	2.05003	-2.65714	0.396649	NA	0	0	0	14	4	0	0	0	0	10.4282	1.87198	0
ENSG00000282608.1	ADORA3	2.05003	-2.65714	0.396649	NA	0	0	0	14	4	0	0	0	0	10.4282	1.87198	0
ENSG00000170128.4	GPR25	2.33063	-2.65276	0.290642	NA	0	1	0	5	17	2	0	1.13449	0	3.72437	7.9559	1.16905
ENSG00000137731.13	FXYD2	1.94065	-2.6501	0.405543	NA	0	0	0	7	0	11	0	0	0	5.21411	0	6.42978
ENSG00000229021.2	AL591893.1	6.1413	2.64602	0.124526	0.532936	4	0	13	2	1	1	7.7786	0	26.5269	1.48975	0.467994	0.584526
ENSG00000198939.7	ZFP2	6.04577	-2.64549	0.134942	0.549776	0	7	0	6	41	8	0	7.94144	0	4.46924	19.1877	4.67621
ENSG00000182685.7	BRICD5	4.49209	-2.64316	0.193831	NA	0	0	5	6	15	9	0	0	10.2027	4.46924	7.01991	5.26073
ENSG00000280160.1	RP11-196G11.3	3.38874	-2.64252	0.295514	NA	3	0	0	0	6	20	5.83395	0	0	0	2.80796	11.6905
ENSG00000254402.6	LRRC24	3.81258	-2.64139	0.193183	NA	0	1	1	12	18	4	0	1.13449	2.04053	8.93848	8.42389	2.3381
ENSG00000262202.4	RP11-160E2.6	1994.1	-2.63954	4.67053e-05	0.00680494	277	1823	16	2020	13728	2388	538.668	2068.18	32.6485	1504.64	6424.62	1395.85
ENSG00000226763.4	SRRM5	70.046	-2.6395	0.00309744	0.0915768	1	10	58	94	326	113	1.94465	11.3449	118.351	70.0181	152.566	66.0514
ENSG00000110077.14	MS4A6A	41.9143	-2.6381	0.0119182	0.198294	23	0	0	268	4	9	44.727	0	0	199.626	1.87198	5.26073
ENSG00000100350.14	FOXRED2	27.0966	-2.63464	0.00357258	0.0994657	2	15	2	66	134	44	3.8893	17.0174	4.08107	49.1616	62.7112	25.7191
ENSG00000261408.5	TEN1-CDK3	2.15242	-2.63348	0.31297	NA	0	1	0	2	7	12	0	1.13449	0	1.48975	3.27596	7.01431
ENSG00000073670.13	ADAM11	8.32558	2.6321	0.0627945	0.411034	6	7	10	0	5	13	11.6679	7.94144	20.4053	0	2.33997	7.59883
ENSG00000225406.1	AC080125.1	4.65334	-2.63134	0.1502	NA	1	2	0	10	21	11	1.94465	2.26898	0	7.44873	9.82787	6.42978
ENSG00000171428.13	NAT1	20.744	-2.62848	0.00979913	0.17939	2	12	1	68	66	40	3.8893	13.6139	2.04053	50.6514	30.8876	23.381
ENSG00000241351.3	IGKV3-11	35.8318	2.6269	0.00701189	0.150192	25	38	16	116	4	4	48.6163	43.1107	32.6485	86.4053	1.87198	2.3381
ENSG00000136960.12	ENPP2	7.81335	-2.6262	0.124128	0.532231	0	5	0	47	7	5	0	5.67246	0	35.0091	3.27596	2.92263
ENSG00000165912.15	PACSIN3	1.51057	-2.6261	0.458185	NA	0	0	0	4	13	0	0	0	0	2.97949	6.08392	0
ENSG00000127528.5	KLF2	1428.79	-2.62419	3.72396e-08	4.46689e-05	154	474	163	4468	5567	2514	299.476	537.749	332.607	3328.09	2605.32	1469.5
ENSG00000147804.9	SLC39A4	28.2652	-2.62395	0.0103081	0.182952	3	23	0	111	100	14	5.83395	26.0933	0	82.681	46.7994	8.18336
ENSG00000275029.1	HMGB1P24	2.75761	-2.62259	0.26751	NA	0	1	0	2	26	3	0	1.13449	0	1.48975	12.1678	1.75358
ENSG00000154153.13	FAM134B	10.1802	-2.62233	0.0535201	0.38654	1	2	1	51	11	20	1.94465	2.26898	2.04053	37.9885	5.14793	11.6905
ENSG00000144792.9	ZNF660	33.9358	-2.62125	0.0105398	0.184779	2	4	7	58	278	13	3.8893	4.53797	14.2837	43.2027	130.102	7.59883
ENSG00000141040.14	ZNF287	45.6129	-2.61849	0.00200168	0.071672	3	9	10	114	273	42	5.83395	10.2104	20.4053	84.9156	127.762	24.5501
ENSG00000259030.6	FPGT-TNNI3K	11.2652	2.61543	0.023257	0.271356	12	9	12	2	6	9	23.3358	10.2104	24.4864	1.48975	2.80796	5.26073
ENSG00000124145.6	SDC4	5.45897	-2.61129	0.137129	0.551809	2	1	0	22	8	13	3.8893	1.13449	0	16.3872	3.74395	7.59883
ENSG00000256951.1	AC055876.1	1.44251	-2.60998	0.468164	NA	0	0	0	0	11	6	0	0	0	0	5.14793	3.50715
ENSG00000184860.9	SDR42E1	34.017	-2.60988	0.00144006	0.0593106	4	7	6	54	193	78	7.7786	7.94144	12.2432	40.2232	90.3228	45.593
ENSG00000233010.1	RPEP4	10.7405	-2.6087	0.0499356	0.376491	2	6	0	23	62	13	3.8893	6.80695	0	17.1321	29.0156	7.59883
ENSG00000278134.1	RP11-12A20.4	17.2046	-2.60642	0.0798793	0.450189	0	2	1	4	205	0	0	2.26898	2.04053	2.97949	95.9387	0
ENSG00000159905.14	ZNF221	86.7795	-2.60642	0.000111039	0.0120173	12	17	10	218	531	80	23.3358	19.2864	20.4053	162.382	248.505	46.7621
ENSG00000109047.7	RCVRN	5.34938	-2.59365	0.158003	0.579083	0	1	2	13	33	3	0	1.13449	4.08107	9.68336	15.4438	1.75358
ENSG00000137460.8	FHDC1	3.57378	-2.59362	0.220262	NA	0	3	0	6	24	4	0	3.40348	0	4.46924	11.2319	2.3381
ENSG00000197360.9	ZNF98	10.8303	-2.59218	0.0442837	0.357475	4	1	1	19	29	45	7.7786	1.13449	2.04053	14.1526	13.5718	26.3037
ENSG00000099985.3	OSM	8.44155	-2.58706	0.0755848	0.441366	3	2	0	32	15	20	5.83395	2.26898	0	23.836	7.01991	11.6905
ENSG00000142675.17	CNKSR1	7.36339	-2.58683	0.0884651	0.46783	2	3	0	20	32	12	3.8893	3.40348	0	14.8975	14.9758	7.01431
ENSG00000279861.1	RP11-43N16.4	3.41775	-2.58503	0.234577	NA	0	0	2	4	5	19	0	0	4.08107	2.97949	2.33997	11.106
ENSG00000154479.12	CCDC173	4.88544	-2.58419	0.176097	0.604516	0	5	0	3	32	11	0	5.67246	0	2.23462	14.9758	6.42978
ENSG00000171992.12	SYNPO	4.81136	-2.58408	0.15683	0.578086	1	1	0	23	16	2	1.94465	1.13449	0	17.1321	7.4879	1.16905
ENSG00000063241.7	ISOC2	9.05451	-2.58398	0.0674261	0.422337	2	3	0	41	29	5	3.8893	3.40348	0	30.5398	13.5718	2.92263
ENSG00000133138.19	TBC1D8B	4.61605	-2.5828	0.162715	NA	1	2	0	13	12	14	1.94465	2.26898	0	9.68336	5.61593	8.18336
ENSG00000175606.10	TMEM70	282.283	-2.57649	1.24065e-05	0.0025881	37	117	22	670	608	1130	71.9521	132.736	44.8917	499.065	284.54	660.514
ENSG00000132881.11	RSG1	10.6741	-2.57648	0.0520275	0.382024	3	3	0	34	58	4	5.83395	3.40348	0	25.3257	27.1436	2.3381
ENSG00000014257.15	ACPP	4.95742	-2.57525	0.180187	0.609259	2	0	0	30	5	2	3.8893	0	0	22.3462	2.33997	1.16905
ENSG00000139291.13	TMEM19	82.2049	-2.57434	0.00210876	0.0731411	2	29	12	254	475	35	3.8893	32.9003	24.4864	189.198	222.297	20.4584
ENSG00000272625.1	RP11-737O24.5	1.9748	-2.57371	0.388429	NA	0	0	1	5	13	0	0	0	2.04053	3.72437	6.08392	0
ENSG00000185156.5	MFSD6L	1.43257	-2.56972	0.477275	NA	0	0	0	4	12	0	0	0	0	2.97949	5.61593	0
ENSG00000107147.12	KCNT1	7.91581	2.5689	0.0538906	0.387463	4	9	11	1	6	6	7.7786	10.2104	22.4459	0.744873	2.80796	3.50715
ENSG00000167553.14	TUBA1C	895.859	-2.56721	4.10491e-05	0.00628792	214	432	27	2575	2048	2630	416.155	490.1	55.0944	1918.05	958.451	1537.3
ENSG00000177469.12	PTRF	1.95013	-2.56592	0.420594	NA	0	0	0	11	0	6	0	0	0	8.19361	0	3.50715
ENSG00000135218.17	CD36	49.0611	-2.56347	0.00318987	0.0933231	16	1	2	318	19	21	31.1144	1.13449	4.08107	236.87	8.89188	12.275
ENSG00000187796.13	CARD9	5.60867	-2.56317	0.140879	0.556093	0	1	3	10	23	14	0	1.13449	6.1216	7.44873	10.7639	8.18336
ENSG00000269318.1	AC007292.3	1.96519	-2.56269	0.337061	NA	0	1	0	3	13	4	0	1.13449	0	2.23462	6.08392	2.3381
ENSG00000197249.13	SERPINA1	159.169	-2.5625	0.000134173	0.0127539	130	4	3	746	88	162	252.805	4.53797	6.1216	555.676	41.1835	94.6932
ENSG00000090612.20	ZNF268	170.02	-2.56199	1.72537e-06	0.000771867	27	28	34	360	614	532	52.5056	31.7658	69.3781	268.154	287.348	310.968
ENSG00000029153.14	ARNTL2	5.96844	-2.55814	0.122418	0.529472	2	2	0	15	22	14	3.8893	2.26898	0	11.1731	10.2959	8.18336
ENSG00000167550.10	RHEBL1	53.8744	-2.55677	0.000211688	0.016742	6	21	6	129	241	114	11.6679	23.8243	12.2432	96.0887	112.787	66.6359
ENSG00000115163.14	CENPA	3.36743	-2.55549	0.246902	NA	0	4	0	8	12	7	0	4.53797	0	5.95899	5.61593	4.09168
ENSG00000100336.17	APOL4	17.2959	-2.55362	0.0279598	0.293334	3	5	0	100	33	4	5.83395	5.67246	0	74.4873	15.4438	2.3381
ENSG00000278993.1	RP3-424M6.4	3.03229	-2.55319	0.265199	NA	0	3	0	4	9	13	0	3.40348	0	2.97949	4.21194	7.59883
ENSG00000245848.2	CEBPA	55.1762	-2.54486	0.000355376	0.024475	13	15	4	101	214	180	25.2805	17.0174	8.16213	75.2322	100.151	105.215
ENSG00000231035.1	RPL7L1P9	4.0508	-2.54373	0.217162	NA	0	2	0	1	38	6	0	2.26898	0	0.744873	17.7838	3.50715
ENSG00000160404.17	TOR2A	45.1562	-2.53975	0.000912249	0.0437697	6	8	9	133	195	71	11.6679	9.07593	18.3648	99.0682	91.2588	41.5013
ENSG00000177369.8	FLJ40194	1.87135	-2.53495	0.366166	NA	1	0	0	1	12	5	1.94465	0	0	0.744873	5.61593	2.92263
ENSG00000069696.6	DRD4	63.2166	2.53473	0.000297554	0.0215448	23	15	125	4	11	93	44.727	17.0174	255.067	2.97949	5.14793	54.3609
ENSG00000213540.3	RP11-486G15.1	2.94016	-2.53211	0.284303	NA	0	0	1	1	23	7	0	0	2.04053	0.744873	10.7639	4.09168
ENSG00000179455.7	MKRN3	8.3787	2.52836	0.0884404	0.46783	8	18	1	2	23	0	15.5572	20.4209	2.04053	1.48975	10.7639	0
ENSG00000116005.11	PCYOX1	214.887	-2.52594	1.21743e-05	0.00257701	31	106	15	556	627	634	60.2842	120.256	30.608	414.15	293.432	370.589
ENSG00000162643.12	WDR63	2.71691	-2.5256	0.368662	NA	0	0	0	20	3	0	0	0	0	14.8975	1.40398	0
ENSG00000211747.3	TRBV20-1	7.4978	-2.52552	0.124827	0.533321	1	0	1	45	1	12	1.94465	0	2.04053	33.5193	0.467994	7.01431
ENSG00000149218.4	ENDOD1	87.8415	-2.52419	0.000254171	0.0193957	16	61	1	268	371	88	31.1144	69.204	2.04053	199.626	173.626	51.4383
ENSG00000089335.20	ZNF302	202.474	-2.52409	0.000604643	0.0347455	14	41	36	471	1423	87	27.2251	46.5142	73.4592	350.835	665.955	50.8537
ENSG00000162073.13	PAQR4	6.56643	-2.52038	0.12354	0.53155	0	2	2	15	38	7	0	2.26898	4.08107	11.1731	17.7838	4.09168
ENSG00000179943.7	FIZ1	15.2546	-2.51837	0.0228203	0.269235	2	4	2	34	91	19	3.8893	4.53797	4.08107	25.3257	42.5874	11.106
ENSG00000111077.17	TNS2	5.85329	-2.51619	0.179257	0.608686	7	0	0	16	8	10	13.6126	0	0	11.918	3.74395	5.84526
ENSG00000133019.11	CHRM3	1.86404	-2.51546	0.406714	NA	1	0	0	0	11	7	1.94465	0	0	0	5.14793	4.09168
ENSG00000273547.1	OR4F16	25.8471	-2.51439	0.0138425	0.212855	0	19	2	2	166	86	0	21.5553	4.08107	1.48975	77.687	50.2692
ENSG00000250254.1	PTTG2	11.719	-2.50948	0.0637572	0.412459	2	5	0	9	103	10	3.8893	5.67246	0	6.70386	48.2034	5.84526
ENSG00000256713.7	PGA5	14.7108	2.50867	0.0882799	0.467513	39	2	0	5	0	11	75.8414	2.26898	0	3.72437	0	6.42978
ENSG00000213793.4	ZNF888	22.341	-2.50817	0.00870554	0.171656	5	2	5	39	87	72	9.72325	2.26898	10.2027	29.0501	40.7155	42.0858
ENSG00000144120.12	TMEM177	17.6921	-2.50675	0.0244083	0.277295	0	5	8	34	72	43	0	5.67246	16.3243	25.3257	33.6956	25.1346
ENSG00000184163.3	FAM132A	22.9673	2.50643	0.00608033	0.138853	31	11	23	5	12	15	60.2842	12.4794	46.9323	3.72437	5.61593	8.76788
ENSG00000130489.13	SCO2	145.836	-2.50611	3.70614e-06	0.00127015	30	30	17	507	479	250	58.3395	34.0348	34.6891	377.651	224.169	146.131
ENSG00000238227.7	C9orf69	16.4723	-2.50397	0.0221984	0.2658	5	3	1	55	75	13	9.72325	3.40348	2.04053	40.968	35.0995	7.59883
ENSG00000175820.3	CCDC168	21.3179	-2.50339	0.0190063	0.246465	1	2	11	18	119	55	1.94465	2.26898	22.4459	13.4077	55.6913	32.1489
ENSG00000186522.14	2018-09-10	9.01937	-2.50273	0.114286	0.51652	10	0	0	23	5	26	19.4465	0	0	17.1321	2.33997	15.1977
ENSG00000188385.11	JAKMIP3	125.525	2.50038	4.77863e-06	0.00156326	74	58	204	29	22	163	143.904	65.8005	416.269	21.6013	10.2959	95.2777
ENSG00000111696.11	NT5DC3	18.8384	-2.49684	0.0206607	0.256715	1	4	5	67	73	21	1.94465	4.53797	10.2027	49.9065	34.1636	12.275
ENSG00000224870.6	RP4-758J18.2	44.7033	-2.49531	0.00164774	0.0640376	2	11	16	90	189	109	3.8893	12.4794	32.6485	67.0386	88.4508	63.7133
ENSG00000182810.6	DDX28	154.375	-2.49407	7.83955e-06	0.00203139	22	53	17	481	415	404	42.7823	60.1281	34.6891	358.284	194.217	236.148
ENSG00000185798.7	WDR53	91.4849	-2.49377	2.72981e-05	0.00456894	13	22	16	232	348	223	25.2805	24.9588	32.6485	172.811	162.862	130.349
ENSG00000197705.9	KLHL14	1.6776	-2.49341	0.461743	NA	0	0	0	11	4	0	0	0	0	8.19361	1.87198	0
ENSG00000124299.13	PEPD	306.17	-2.4928	0.000133949	0.0127539	31	55	69	844	1683	269	60.2842	62.3971	140.797	628.673	787.634	157.237
ENSG00000188822.7	CNR2	23.675	-2.49242	0.0143124	0.214401	12	4	0	109	48	18	23.3358	4.53797	0	81.1912	22.4637	10.5215
ENSG00000165568.17	AKR1E2	16.0516	-2.49186	0.07192	0.432086	0	40	0	12	61	23	0	45.3797	0	8.93848	28.5476	13.4441
ENSG00000172059.10	KLF11	222.643	-2.48825	0.000365199	0.0246793	75	112	3	475	789	571	145.849	127.063	6.1216	353.815	369.247	333.764
ENSG00000068001.13	HYAL2	17.6467	-2.48801	0.0199851	0.252117	2	3	4	49	89	21	3.8893	3.40348	8.16213	36.4988	41.6515	12.275
ENSG00000273820.1	USP27X	13.5086	-2.4847	0.0405247	0.345333	3	8	0	42	52	18	5.83395	9.07593	0	31.2847	24.3357	10.5215
ENSG00000277462.1	ZNF670	23.5179	-2.48444	0.0130747	0.207265	10	8	0	53	110	37	19.4465	9.07593	0	39.4783	51.4793	21.6274
ENSG00000135617.3	PRADC1	11.2793	-2.48433	0.0421167	0.352104	2	2	2	30	50	20	3.8893	2.26898	4.08107	22.3462	23.3997	11.6905
ENSG00000112799.8	LY86	4.13268	-2.48294	0.229874	NA	2	0	0	21	10	1	3.8893	0	0	15.6423	4.67994	0.584526
ENSG00000279417.1	RP11-382B18.1	2.07005	-2.48169	0.354314	NA	0	0	1	2	14	4	0	0	2.04053	1.48975	6.55191	2.3381
ENSG00000236334.2	PPIAL4G	1.85442	-2.48019	0.446123	NA	0	0	0	3	19	0	0	0	0	2.23462	8.89188	0
ENSG00000213563.6	C8orf82	6.90783	-2.47982	0.109301	0.51015	2	3	0	19	29	11	3.8893	3.40348	0	14.1526	13.5718	6.42978
ENSG00000228242.6	AC093495.4	11.4486	-2.47882	0.0856611	0.462897	0	13	0	3	98	10	0	14.7484	0	2.23462	45.8634	5.84526
ENSG00000104635.13	SLC39A14	26.9328	-2.47741	0.00479541	0.119835	2	10	5	63	92	79	3.8893	11.3449	10.2027	46.927	43.0554	46.1775
ENSG00000263826.1	RP11-573D15.9	11.6131	2.47598	0.0913205	0.47424	4	47	0	1	3	11	7.7786	53.3211	0	0.744873	1.40398	6.42978
ENSG00000166133.17	RPUSD2	56.4369	-2.47532	0.000445189	0.0285443	4	19	12	122	262	122	7.7786	21.5553	24.4864	90.8746	122.614	71.3121
ENSG00000112029.9	FBXO5	161.2	-2.4748	1.81432e-05	0.00322411	14	76	22	367	491	523	27.2251	86.2214	44.8917	273.369	229.785	305.707
ENSG00000188229.5	TUBB4B	1720.52	-2.47194	1.03583e-05	0.00240377	249	912	112	2891	5266	6771	484.218	1034.66	228.54	2153.43	2464.46	3957.82
ENSG00000237842.2	RP11-110J1.2	1.46163	-2.47138	0.489056	NA	0	0	0	0	5	11	0	0	0	0	2.33997	6.42978
ENSG00000270956.1	RP11-65L3.4	14.7829	-2.46914	0.0314723	0.309261	4	3	1	25	99	18	7.7786	3.40348	2.04053	18.6218	46.3314	10.5215
ENSG00000170779.10	CDCA4	26.2651	-2.46877	0.00454195	0.116379	7	5	3	71	97	58	13.6126	5.67246	6.1216	52.886	45.3954	33.9025
ENSG00000230148.8	HOXB-AS1	77.5833	2.46861	5.20474e-05	0.00735672	53	126	70	23	36	73	103.066	142.946	142.837	17.1321	16.8478	42.6704
ENSG00000235750.9	KIAA0040	66.3624	-2.46708	0.00060032	0.0347455	8	37	2	223	328	29	15.5572	41.9762	4.08107	166.107	153.502	16.9512
ENSG00000184515.10	BEX5	12.5353	-2.46592	0.0722375	0.432164	0	2	3	15	4	92	0	2.26898	6.1216	11.1731	1.87198	53.7764
ENSG00000211970.3	IGHV4-61	6.78338	2.46513	0.136254	0.551066	10	12	0	9	2	0	19.4465	13.6139	0	6.70386	0.935988	0
ENSG00000240225.10	ZNF542P	39.6003	-2.46474	0.00234195	0.0773166	14	13	1	98	164	75	27.2251	14.7484	2.04053	72.9976	76.751	43.8394
ENSG00000139351.14	SYCP3	37.3882	-2.4644	0.00399118	0.106981	3	8	6	26	305	60	5.83395	9.07593	12.2432	19.3667	142.738	35.0715
ENSG00000181358.3	CTAGE10P	10.0157	-2.46406	0.0722213	0.432164	0	2	5	6	41	41	0	2.26898	10.2027	4.46924	19.1877	23.9656
ENSG00000165168.7	CYBB	516.574	-2.46402	1.51926e-05	0.00291576	400	13	6	2741	383	126	777.86	14.7484	12.2432	2041.7	179.242	73.6502
ENSG00000103196.11	CRISPLD2	3.33465	-2.45997	0.280136	NA	0	0	1	18	1	7	0	0	2.04053	13.4077	0.467994	4.09168
ENSG00000267253.1	RP11-209M4.1	4.45508	-2.45988	0.186698	NA	2	1	0	7	24	9	3.8893	1.13449	0	5.21411	11.2319	5.26073
ENSG00000053108.16	FSTL4	9.45459	2.45962	0.0875404	0.465309	6	1	16	12	0	4	11.6679	1.13449	32.6485	8.93848	0	2.3381
ENSG00000137507.11	LRRC32	11.5214	2.45872	0.0461828	0.362698	21	15	1	8	2	4	40.8377	17.0174	2.04053	5.95899	0.935988	2.3381
ENSG00000097096.8	SYDE2	4.17758	-2.45597	0.211995	NA	1	1	0	19	3	11	1.94465	1.13449	0	14.1526	1.40398	6.42978
ENSG00000141401.11	IMPA2	4.84863	-2.4553	0.191349	0.620961	0	1	1	26	9	4	0	1.13449	2.04053	19.3667	4.21194	2.3381
ENSG00000228960.5	OR2A9P	4.24811	-2.45339	0.264406	NA	0	0	1	15	0	21	0	0	2.04053	11.1731	0	12.275
ENSG00000261819.1	RP11-680G24.4	25.2448	-2.45312	0.0277156	0.293032	1	1	29	51	57	42	1.94465	1.13449	59.1755	37.9885	26.6757	24.5501
ENSG00000259696.2	RP11-126F18.2	1.69842	-2.45259	0.467229	NA	0	0	0	3	17	0	0	0	0	2.23462	7.9559	0
ENSG00000259384.6	GH1	6.12729	-2.45042	0.215494	0.647021	0	1	4	13	38	0	0	1.13449	8.16213	9.68336	17.7838	0
ENSG00000108733.9	PEX12	61.07	-2.45014	0.00237559	0.0777143	18	36	0	210	163	99	35.0037	40.8417	0	156.423	76.283	57.868
ENSG00000244623.1	OR2AE1	5.7301	-2.44986	0.155627	0.577048	2	1	0	8	45	4	3.8893	1.13449	0	5.95899	21.0597	2.3381
ENSG00000164342.12	TLR3	123.097	-2.44657	0.000909836	0.0437697	19	63	4	163	299	617	36.9484	71.473	8.16213	121.414	139.93	360.652
ENSG00000163435.15	ELF3	4.27716	-2.44647	0.209669	NA	1	0	1	9	27	4	1.94465	0	2.04053	6.70386	12.6358	2.3381
ENSG00000218227.3	RP11-889L3.1	7.76113	2.4459	0.0722048	0.432164	14	7	2	7	2	2	27.2251	7.94144	4.08107	5.21411	0.935988	1.16905
ENSG00000166578.9	IQCD	70.9958	-2.44435	0.000123506	0.0125193	11	16	12	103	246	291	21.3912	18.1519	24.4864	76.722	115.126	170.097
ENSG00000171631.14	P2RY6	2.09618	-2.44371	0.431684	NA	0	0	0	15	3	0	0	0	0	11.1731	1.40398	0
ENSG00000001630.15	CYP51A1	20.4088	-2.44113	0.0297967	0.302892	3	15	0	40	38	89	5.83395	17.0174	0	29.7949	17.7838	52.0228
ENSG00000213430.6	HSPD1P1	5.28632	-2.43912	0.212549	0.644905	0	4	0	4	3	39	0	4.53797	0	2.97949	1.40398	22.7965
ENSG00000119280.16	C1orf198	14.5027	-2.43571	0.0409487	0.346512	1	10	1	38	24	55	1.94465	11.3449	2.04053	28.3052	11.2319	32.1489
ENSG00000225423.1	TNPO1P1	65.7825	-2.43534	0.00273305	0.0857071	9	36	1	30	478	151	17.5019	40.8417	2.04053	22.3462	223.701	88.2634
ENSG00000099250.17	NRP1	17.5513	-2.43218	0.0618607	0.408743	18	0	0	79	7	14	35.0037	0	0	58.845	3.27596	8.18336
ENSG00000174099.10	MSRB3	6.61217	-2.43202	0.148675	0.566293	2	1	0	36	3	11	3.8893	1.13449	0	26.8154	1.40398	6.42978
ENSG00000143157.11	POGK	152.86	-2.4317	7.11968e-06	0.00197078	21	59	18	421	565	333	40.8377	66.935	36.7296	313.592	264.417	194.647
ENSG00000187474.4	FPR3	15.4343	-2.42351	0.0792595	0.448442	7	0	0	88	0	23	13.6126	0	0	65.5489	0	13.4441
ENSG00000168329.13	CX3CR1	877.394	-2.42182	6.85689e-05	0.00867293	89	252	38	2396	6089	160	173.074	285.892	77.5403	1784.72	2849.61	93.5241
ENSG00000171621.13	SPSB1	9.16342	-2.4205	0.119861	0.525307	7	0	0	48	7	4	13.6126	0	0	35.7539	3.27596	2.3381
ENSG00000248503.2	RP5-1000K24.2	48.277	2.41857	0.00101153	0.0468187	41	53	44	9	19	76	79.7307	60.1281	89.7835	6.70386	8.89188	44.4239
ENSG00000125740.13	FOSB	1657.54	-2.41812	0.000121483	0.0124016	56	692	19	152	18099	734	108.9	785.068	38.7701	113.221	8470.22	429.042
ENSG00000270055.1	CTD-3092A11.2	1.83605	-2.41701	0.388313	NA	0	0	1	2	11	4	0	0	2.04053	1.48975	5.14793	2.3381
ENSG00000174684.6	B4GAT1	12.9867	-2.41464	0.0482299	0.369601	6	4	0	37	48	20	11.6679	4.53797	0	27.5603	22.4637	11.6905
ENSG00000181227.3	RP4-682C21.2	1.86727	2.40853	0.400716	NA	1	1	1	0	13	0	1.94465	1.13449	2.04053	0	6.08392	0
ENSG00000241233.3	KRTAP5-8	6.36637	-2.40351	0.202865	0.634579	0	0	11	10	9	7	0	0	22.4459	7.44873	4.21194	4.09168
ENSG00000144362.11	PHOSPHO2	13.5158	-2.40224	0.046701	0.364153	3	8	0	32	78	10	5.83395	9.07593	0	23.836	36.5035	5.84526
ENSG00000254470.2	AP5B1	97.9647	-2.40096	0.000273979	0.0203486	20	13	20	257	459	149	38.893	14.7484	40.8107	191.432	214.809	87.0943
ENSG00000181007.8	ZFP82	166.234	-2.40045	6.03199e-06	0.00177193	38	37	22	385	468	566	73.8967	41.9762	44.8917	286.776	219.021	330.842
ENSG00000224796.1	RPL32P1	6.13584	2.39875	0.129505	0.540474	3	13	4	0	11	5	5.83395	14.7484	8.16213	0	5.14793	2.92263
ENSG00000164175.14	SLC45A2	1.15755	-2.39671	0.508841	NA	0	0	0	1	12	1	0	0	0	0.744873	5.61593	0.584526
ENSG00000128482.15	RNF112	9.31008	2.39542	0.0614545	0.408257	12	8	7	1	8	8	23.3358	9.07593	14.2837	0.744873	3.74395	4.67621
ENSG00000176236.6	C10orf111	3.25231	-2.39476	0.277194	NA	0	3	0	2	20	9	0	3.40348	0	1.48975	9.35988	5.26073
ENSG00000159200.17	RCAN1	15.3375	-2.39237	0.0297861	0.302892	1	8	2	37	78	22	1.94465	9.07593	4.08107	27.5603	36.5035	12.8596
ENSG00000140323.5	DISP2	9.57391	-2.38936	0.0952634	0.481905	5	0	1	45	6	16	9.72325	0	2.04053	33.5193	2.80796	9.35241
ENSG00000170484.9	KRT74	9.77154	-2.38931	0.131472	0.543637	0	0	13	4	36	21	0	0	26.5269	2.97949	16.8478	12.275
ENSG00000257553.1	RP11-603J24.17	1.94526	2.38788	0.398673	NA	1	1	1	0	14	0	1.94465	1.13449	2.04053	0	6.55191	0
ENSG00000109771.15	LRP2BP	14.9871	2.38756	0.0262826	0.285303	7	18	19	1	20	12	13.6126	20.4209	38.7701	0.744873	9.35988	7.01431
ENSG00000100294.12	MCAT	23.7097	-2.38659	0.00899148	0.17349	2	8	5	63	88	53	3.8893	9.07593	10.2027	46.927	41.1835	30.9799
ENSG00000188070.9	C11orf95	3.089	-2.38652	0.268819	NA	0	1	1	9	11	6	0	1.13449	2.04053	6.70386	5.14793	3.50715
ENSG00000111181.12	SLC6A12	5.18222	-2.3862	0.195046	0.62481	0	1	1	29	11	2	0	1.13449	2.04053	21.6013	5.14793	1.16905
ENSG00000269693.1	CTD-2192J16.20	6.18477	-2.38576	0.190689	0.620152	0	13	0	6	12	21	0	14.7484	0	4.46924	5.61593	12.275
ENSG00000153443.12	UBALD1	20.1135	-2.38551	0.0157416	0.226018	2	2	9	36	47	81	3.8893	2.26898	18.3648	26.8154	21.9957	47.3466
ENSG00000197780.9	TAF13	69.5255	-2.38537	0.000485817	0.0302647	3	27	18	112	182	300	5.83395	30.6313	36.7296	83.4258	85.1749	175.358
ENSG00000163220.10	S100A9	18.5688	-2.38497	0.0578731	0.399829	3	1	1	129	6	6	5.83395	1.13449	2.04053	96.0887	2.80796	3.50715
ENSG00000204020.5	LIPN	16.6077	2.38323	0.110982	0.511846	45	1	0	3	0	15	87.5093	1.13449	0	2.23462	0	8.76788
ENSG00000186019.10	AC084219.4	2.95866	-2.38267	0.339881	NA	0	1	0	11	18	0	0	1.13449	0	8.19361	8.42389	0
ENSG00000213139.7	CRYGS	16.7377	-2.38241	0.0607029	0.407156	0	3	13	18	102	16	0	3.40348	26.5269	13.4077	47.7354	9.35241
ENSG00000178789.8	CD300LB	19.3492	-2.38204	0.0868971	0.463945	38	0	0	32	23	13	73.8967	0	0	23.836	10.7639	7.59883
ENSG00000145945.5	FAM50B	14.834	-2.38135	0.0320382	0.311678	3	2	3	47	60	20	5.83395	2.26898	6.1216	35.0091	28.0796	11.6905
ENSG00000187566.4	NHLRC1	29.6103	-2.37865	0.0127235	0.204856	2	35	1	43	110	83	3.8893	39.7072	2.04053	32.0296	51.4793	48.5156
ENSG00000122877.14	EGR2	752.26	-2.37642	4.97585e-06	0.00159161	99	384	72	2384	2138	1646	192.52	435.645	146.918	1775.78	1000.57	962.129
ENSG00000121316.10	PLBD1	35.3256	-2.3756	0.0320233	0.311678	17	0	0	232	13	0	33.0591	0	0	172.811	6.08392	0
ENSG00000273192.1	CITF22-1A6.3	23.2106	-2.37549	0.0150715	0.220266	5	4	3	20	146	61	9.72325	4.53797	6.1216	14.8975	68.3271	35.6561
ENSG00000117594.9	HSD11B1	1.30842	-2.3731	0.527773	NA	0	0	0	3	12	0	0	0	0	2.23462	5.61593	0
ENSG00000278769.1	CTD-2036P10.5	10.0811	-2.37181	0.0904843	0.47294	2	5	0	9	82	10	3.8893	5.67246	0	6.70386	38.3755	5.84526
ENSG00000141965.4	FEM1A	643.365	-2.37168	3.61368e-06	0.00126867	49	224	157	1432	1709	2265	95.2879	254.126	320.364	1066.66	799.802	1323.95
ENSG00000215241.3	RP11-266K4.9	8.82871	2.37058	0.093722	0.479296	13	8	2	17	4	0	25.2805	9.07593	4.08107	12.6628	1.87198	0
ENSG00000245869.2	RP11-158I9.5	1.85066	-2.3695	0.437419	NA	0	0	1	4	13	0	0	0	2.04053	2.97949	6.08392	0
ENSG00000172301.10	COPRS	8.724	-2.36711	0.0811839	0.452907	2	2	1	31	30	12	3.8893	2.26898	2.04053	23.0911	14.0398	7.01431
ENSG00000177692.11	DNAJC28	5.99575	-2.36578	0.16317	0.586057	0	3	1	19	30	4	0	3.40348	2.04053	14.1526	14.0398	2.3381
ENSG00000205221.12	VIT	2.44417	-2.36527	0.359808	NA	0	0	2	4	15	1	0	0	4.08107	2.97949	7.01991	0.584526
ENSG00000189369.8	GSPT2	270.179	-2.36337	2.94879e-05	0.00487872	26	134	35	859	803	567	50.5609	152.022	71.4187	639.846	375.799	331.426
ENSG00000230424.1	RP1-43E13.2	6.68674	-2.36305	0.141227	0.556383	2	2	0	9	52	5	3.8893	2.26898	0	6.70386	24.3357	2.92263
ENSG00000180917.17	CMTR2	341.718	-2.36019	1.42558e-05	0.00277294	39	236	27	638	1537	782	75.8414	267.74	55.0944	475.229	719.307	457.099
ENSG00000228510.2	RP11-339B21.8	4.45462	-2.35948	0.209545	NA	1	1	0	14	27	1	1.94465	1.13449	0	10.4282	12.6358	0.584526
ENSG00000253633.1	KB-1980E6.3	4.39694	2.35709	0.182614	NA	2	15	1	1	2	3	3.8893	17.0174	2.04053	0.744873	0.935988	1.75358
ENSG00000076351.12	SLC46A1	10.6719	-2.35107	0.0980135	0.486317	0	6	1	51	28	7	0	6.80695	2.04053	37.9885	13.1038	4.09168
ENSG00000140876.11	NUDT7	9.50462	-2.34906	0.088515	0.46783	3	3	0	45	23	6	5.83395	3.40348	0	33.5193	10.7639	3.50715
ENSG00000196387.9	ZNF140	115.403	-2.34845	3.54869e-05	0.00567554	35	31	9	343	409	212	68.0628	35.1692	18.3648	255.492	191.409	123.919
ENSG00000169962.4	TAS1R3	4.62611	-2.34833	0.205825	NA	1	0	2	13	17	7	1.94465	0	4.08107	9.68336	7.9559	4.09168
ENSG00000239617.1	RP11-302B13.1	13.4961	-2.34732	0.0693923	0.426993	1	20	0	29	53	17	1.94465	22.6898	0	21.6013	24.8037	9.93694
ENSG00000219665.8	CTD-2006C1.2	16.556	-2.34672	0.0402458	0.344001	5	3	1	15	126	24	9.72325	3.40348	2.04053	11.1731	58.9672	14.0286
ENSG00000171453.17	POLR1C	247.801	-2.3462	3.5818e-06	0.00126867	45	43	57	446	797	905	87.5093	48.7831	116.31	332.214	372.991	528.996
ENSG00000127780.3	OR1E2	8.00821	2.34606	0.268813	0.696608	2	0	1	0	90	0	3.8893	0	2.04053	0	42.1194	0
ENSG00000248734.2	CTD-2260A17.1	24.8924	-2.34444	0.0170123	0.235143	4	9	1	23	216	19	7.7786	10.2104	2.04053	17.1321	101.087	11.106
ENSG00000122644.12	ARL4A	72.4462	-2.34388	0.00203931	0.0721226	23	20	4	72	298	284	44.727	22.6898	8.16213	53.6309	139.462	166.005
ENSG00000166582.9	CENPV	17.5805	-2.34273	0.0228416	0.269235	1	5	5	37	36	74	1.94465	5.67246	10.2027	27.5603	16.8478	43.2549
ENSG00000065154.11	OAT	680.476	-2.34082	9.46237e-05	0.0107245	118	428	38	1370	1825	2422	229.469	485.563	77.5403	1020.48	854.089	1415.72
ENSG00000125551.18	PLGLB2	53.7589	-2.33978	0.00135939	0.0577661	3	27	7	72	390	61	5.83395	30.6313	14.2837	53.6309	182.518	35.6561
ENSG00000274349.4	ZNF658	228.789	-2.33797	0.000173884	0.0148981	27	57	36	822	999	175	52.5056	64.666	73.4592	612.286	467.526	102.292
ENSG00000279891.1	FLJ42393	4.53975	-2.33548	0.233754	NA	0	3	0	2	44	3	0	3.40348	0	1.48975	20.5917	1.75358
ENSG00000147872.9	PLIN2	4421.29	2.33373	0.000102382	0.0112495	9002	3319	994	1410	1479	2542	17505.7	3765.38	2028.29	1050.27	692.163	1485.86
ENSG00000160013.8	PTGIR	1.54102	-2.33243	0.472459	NA	0	0	0	11	1	1	0	0	0	8.19361	0.467994	0.584526
ENSG00000201098.1	RNY1	14.6297	-2.33221	0.0646804	0.414934	1	24	0	30	50	22	1.94465	27.2278	0	22.3462	23.3997	12.8596
ENSG00000180423.4	HARBI1	40.7116	-2.33104	0.00183319	0.0680266	7	9	8	120	144	81	13.6126	10.2104	16.3243	89.3848	67.3911	47.3466
ENSG00000211786.3	TRAV8-2	16.4157	2.33022	0.0713779	0.431034	24	3	3	56	0	1	46.6716	3.40348	6.1216	41.7129	0	0.584526
ENSG00000187815.9	ZFP69	50.4007	-2.32889	0.00250693	0.0805462	4	17	9	108	316	49	7.7786	19.2864	18.3648	80.4463	147.886	28.6418
ENSG00000260799.1	KRT8P50	14.9783	2.32706	0.0500105	0.376491	8	10	21	0	23	16	15.5572	11.3449	42.8512	0	10.7639	9.35241
ENSG00000169255.13	B3GALNT1	14.4738	-2.32173	0.0693693	0.426993	0	5	2	79	19	16	0	5.67246	4.08107	58.845	8.89188	9.35241
ENSG00000211943.2	IGHV3-15	5.02967	2.32121	0.184278	0.614887	6	4	3	3	12	0	11.6679	4.53797	6.1216	2.23462	5.61593	0
ENSG00000078237.6	TIGAR	80.2171	-2.32014	0.000195722	0.0159165	10	14	19	85	189	437	19.4465	15.8829	38.7701	63.3142	88.4508	255.438
ENSG00000221890.2	NPTXR	36.0794	-2.31982	0.00403132	0.107857	13	9	2	96	174	41	25.2805	10.2104	4.08107	71.5079	81.4309	23.9656
ENSG00000142684.8	ZNF593	13.5774	-2.31816	0.0427751	0.352974	1	7	2	33	33	47	1.94465	7.94144	4.08107	24.5808	15.4438	27.4727
ENSG00000228144.2	RP11-745O10.4	1.5996	-2.31733	0.503234	NA	0	0	0	11	3	0	0	0	0	8.19361	1.40398	0
ENSG00000130487.5	KLHDC7B	11.1056	-2.31592	0.0771522	0.444059	2	9	0	22	61	13	3.8893	10.2104	0	16.3872	28.5476	7.59883
ENSG00000114786.16	ABHD14A-ACY1	2.73304	-2.31494	0.324249	NA	0	3	0	3	13	8	0	3.40348	0	2.23462	6.08392	4.67621
ENSG00000159885.13	ZNF222	210.142	-2.31308	0.000170229	0.0147607	56	82	12	400	587	790	108.9	93.0283	24.4864	297.949	274.712	461.775
ENSG00000186280.6	KDM4D	1.73849	-2.31123	0.408912	NA	0	1	0	4	11	2	0	1.13449	0	2.97949	5.14793	1.16905
ENSG00000013016.15	EHD3	25.5908	-2.31004	0.0230475	0.270646	1	8	6	48	182	16	1.94465	9.07593	12.2432	35.7539	85.1749	9.35241
ENSG00000170364.12	SETMAR	67.1031	-2.30826	0.000697744	0.0377569	18	26	4	169	195	193	35.0037	29.4968	8.16213	125.884	91.2588	112.813
ENSG00000121853.3	GHSR	2.91872	-2.30589	0.328001	NA	3	0	0	5	12	4	5.83395	0	0	3.72437	5.61593	2.3381
ENSG00000141026.5	MED9	54.7189	-2.30526	0.00113149	0.050695	5	29	8	120	171	171	9.72325	32.9003	16.3243	89.3848	80.027	99.9539
ENSG00000249779.1	RP11-447H19.3	3.8626	-2.30521	0.239768	NA	0	2	1	9	11	12	0	2.26898	2.04053	6.70386	5.14793	7.01431
ENSG00000180447.6	GAS1	17.7513	-2.30322	0.039905	0.342927	4	11	0	34	44	69	7.7786	12.4794	0	25.3257	20.5917	40.3323
ENSG00000106484.14	MEST	5.34415	-2.30012	0.18565	0.616513	2	1	0	14	33	2	3.8893	1.13449	0	10.4282	15.4438	1.16905
ENSG00000013588.6	GPRC5A	6.11035	2.29887	0.255931	0.683945	16	0	1	0	0	6	31.1144	0	2.04053	0	0	3.50715
ENSG00000174807.3	CD248	2.65103	-2.29855	0.417386	NA	0	0	0	19	0	3	0	0	0	14.1526	0	1.75358
ENSG00000234773.7	CTD-2666L21.1	10.3146	-2.29658	0.0984379	0.486912	4	3	0	7	41	45	7.7786	3.40348	0	5.21411	19.1877	26.3037
ENSG00000157184.6	CPT2	268.5	-2.29614	9.52883e-06	0.00228597	57	55	47	769	1055	471	110.845	62.3971	95.9051	572.808	493.734	275.312
ENSG00000205978.5	NYNRIN	1.90537	-2.29576	0.404661	NA	1	0	0	3	13	2	1.94465	0	0	2.23462	6.08392	1.16905
ENSG00000143942.4	CHAC2	5.47554	-2.2954	0.179383	0.608826	0	2	2	7	33	10	0	2.26898	4.08107	5.21411	15.4438	5.84526
ENSG00000221676.1	RNU6ATAC	2.06712	-2.2949	0.392775	NA	0	1	0	1	5	14	0	1.13449	0	0.744873	2.33997	8.18336
ENSG00000198312.4	BMS1P9	5.0341	2.29227	0.301356	0.724137	14	0	0	4	0	0	27.2251	0	0	2.97949	0	0
ENSG00000092330.15	TINF2	2527.87	-2.292	1.70934e-07	0.000117163	407	1050	277	6742	11103	4108	791.473	1191.22	565.228	5021.94	5196.14	2401.23
ENSG00000110092.3	CCND1	5.72791	-2.29102	0.173861	0.601864	2	2	0	6	22	23	3.8893	2.26898	0	4.46924	10.2959	13.4441
ENSG00000117595.10	IRF6	67.9708	-2.2857	0.00299032	0.0898593	20	41	1	180	187	169	38.893	46.5142	2.04053	134.077	87.5149	98.7848
ENSG00000072401.14	UBE2D1	152.677	-2.28535	2.12661e-05	0.00373297	29	44	22	437	358	465	56.3949	49.9176	44.8917	325.51	167.542	271.804
ENSG00000240429.1	LRRFIP1P1	21.2527	-2.28456	0.0271543	0.289861	11	4	1	30	115	40	21.3912	4.53797	2.04053	22.3462	53.8193	23.381
ENSG00000120217.13	CD274	51.2126	-2.28354	0.00101483	0.0468187	11	7	13	100	137	193	21.3912	7.94144	26.5269	74.4873	64.1152	112.813
ENSG00000235989.3	MORC2-AS1	1.82162	-2.28294	0.406406	NA	0	1	0	2	14	3	0	1.13449	0	1.48975	6.55191	1.75358
ENSG00000213901.10	SLC23A3	3.01443	-2.2828	0.31659	NA	0	2	0	6	23	1	0	2.26898	0	4.46924	10.7639	0.584526
ENSG00000101333.16	PLCB4	5.60285	-2.2793	0.245008	0.672894	2	0	0	25	0	19	3.8893	0	0	18.6218	0	11.106
ENSG00000283580.1	RP5-994D16.12	4.47185	-2.27786	0.219142	NA	1	3	0	10	15	12	1.94465	3.40348	0	7.44873	7.01991	7.01431
ENSG00000128578.9	STRIP2	67.8683	2.27722	0.00611592	0.138853	17	17	142	2	61	60	33.0591	19.2864	289.756	1.48975	28.5476	35.0715
ENSG00000157570.11	TSPAN18	2.52688	-2.27697	0.430311	NA	0	0	0	18	0	3	0	0	0	13.4077	0	1.75358
ENSG00000100292.16	HMOX1	174.104	-2.27514	0.00133205	0.057064	80	25	9	273	240	901	155.572	28.3623	18.3648	203.35	112.319	526.658
ENSG00000153531.13	ADPRHL1	4.86006	-2.27472	0.247067	0.675713	0	10	0	9	15	7	0	11.3449	0	6.70386	7.01991	4.09168
ENSG00000213965.3	NUDT19	292.094	-2.27355	2.65311e-05	0.00454629	80	81	29	600	747	1111	155.572	91.8938	59.1755	446.924	349.591	649.408
ENSG00000280046.1	RP11-1099M24.6	14.8672	2.27296	0.0284448	0.295952	14	17	12	10	3	16	27.2251	19.2864	24.4864	7.44873	1.40398	9.35241
ENSG00000169490.16	TM2D2	68.3479	-2.27253	0.0006407	0.0358814	13	31	6	168	195	207	25.2805	35.1692	12.2432	125.139	91.2588	120.997
ENSG00000118402.5	ELOVL4	8.32144	-2.27167	0.149041	0.566472	1	3	0	52	5	6	1.94465	3.40348	0	38.7334	2.33997	3.50715
ENSG00000254556.1	AF131215.4	11.3341	-2.26744	0.108259	0.509076	1	8	0	3	102	12	1.94465	9.07593	0	2.23462	47.7354	7.01431
ENSG00000203814.6	HIST2H2BF	34584.2	2.2629	1.80736e-06	0.000771867	17480	47090	38397	9678	13503	48263	33992.5	53423.2	78350.4	7208.89	6319.32	28211
ENSG00000253293.4	HOXA10	81.7362	-2.26205	0.000487801	0.0302647	24	35	3	296	238	113	46.6716	39.7072	6.1216	220.483	111.383	66.0514
ENSG00000278196.2	IGLV2-8	12.1244	-2.26009	0.0879348	0.466544	2	8	0	60	21	9	3.8893	9.07593	0	44.6924	9.82787	5.26073
ENSG00000122687.17	MRM2	170.709	-2.25975	5.69636e-05	0.0078089	32	92	12	525	555	312	62.2288	104.373	24.4864	391.059	259.737	182.372
ENSG00000275431.1	CTB-186H2.3	3.46178	-2.25901	0.337529	NA	0	1	0	5	34	0	0	1.13449	0	3.72437	15.9118	0
ENSG00000231697.3	NANOGP5	18.8544	-2.25816	0.0420734	0.352104	1	12	1	7	168	20	1.94465	13.6139	2.04053	5.21411	78.623	11.6905
ENSG00000185220.11	PGBD2	208.655	-2.25575	1.12351e-05	0.00245027	47	70	22	421	1057	390	91.3986	79.4144	44.8917	313.592	494.67	227.965
ENSG00000173013.5	CCDC96	4.53397	-2.25523	0.222222	NA	0	3	1	11	14	12	0	3.40348	2.04053	8.19361	6.55191	7.01431
ENSG00000247746.4	USP51	4.12584	-2.25434	0.23395	NA	2	1	0	10	20	5	3.8893	1.13449	0	7.44873	9.35988	2.92263
ENSG00000273802.2	HIST1H2BG	7310	2.25412	9.86218e-07	0.000506987	3997	7666	8990	1983	2616	10854	7772.77	8697.01	18344.4	1477.08	1224.27	6344.44
ENSG00000173338.12	KCNK7	2.64292	-2.25234	0.339844	NA	0	3	0	4	14	5	0	3.40348	0	2.97949	6.55191	2.92263
ENSG00000167384.10	ZNF180	120.364	-2.25219	6.52977e-05	0.0086229	19	51	16	285	430	310	36.9484	57.8591	32.6485	212.289	201.237	181.203
ENSG00000118894.14	EEF2KMT	154.554	-2.25219	0.00407182	0.108738	12	30	62	452	753	93	23.3358	34.0348	126.513	336.683	352.399	54.3609
ENSG00000169684.13	CHRNA5	4.71735	-2.24955	0.21602	NA	3	1	0	12	14	10	5.83395	1.13449	0	8.93848	6.55191	5.84526
ENSG00000136826.14	KLF4	30.9918	-2.24933	0.0163905	0.230395	21	7	0	108	70	41	40.8377	7.94144	0	80.4463	32.7596	23.9656
ENSG00000004799.7	PDK4	8.84129	-2.24929	0.0945817	0.480091	1	2	2	29	12	30	1.94465	2.26898	4.08107	21.6013	5.61593	17.5358
ENSG00000225614.2	ZNF469	810.487	-2.24856	0.0010297	0.0471694	97	70	512	1481	3510	1376	188.631	79.4144	1044.75	1103.16	1642.66	804.307
ENSG00000161955.16	TNFSF13	2.71985	-2.24839	0.348806	NA	1	0	0	16	4	1	1.94465	0	0	11.918	1.87198	0.584526
ENSG00000197451.11	HNRNPAB	328.994	-2.24697	2.84502e-06	0.0011035	59	95	58	792	1306	739	114.734	107.777	118.351	589.94	611.2	431.964
ENSG00000188672.17	RHCE	22.4965	2.24658	0.0187932	0.245399	16	45	10	30	19	2	31.1144	51.0521	20.4053	22.3462	8.89188	1.16905
ENSG00000167195.7	GOLGA6C	49.392	2.24588	0.0111238	0.191985	27	17	80	1	42	70	52.5056	19.2864	163.243	0.744873	19.6557	40.9168
ENSG00000197696.9	NMB	3.61119	-2.24266	0.299957	NA	0	6	0	11	8	5	0	6.80695	0	8.19361	3.74395	2.92263
ENSG00000181274.6	FRAT2	22.8063	-2.24238	0.018087	0.241422	4	9	2	50	42	99	7.7786	10.2104	4.08107	37.2437	19.6557	57.868
ENSG00000268500.5	AC018755.18	13.1416	-2.23942	0.109919	0.51069	14	0	0	58	13	4	27.2251	0	0	43.2027	6.08392	2.3381
ENSG00000240929.2	HIST2H2BB	94.9431	2.23906	0.000147756	0.0135465	51	122	107	29	37	128	99.1772	138.408	218.337	21.6013	17.3158	74.8193
ENSG00000267493.3	CIRBP-AS1	4.46141	-2.23778	0.228603	NA	0	3	1	9	20	9	0	3.40348	2.04053	6.70386	9.35988	5.26073
ENSG00000089101.17	CFAP61	35.0431	-2.23616	0.00547732	0.1301	4	19	4	106	128	58	7.7786	21.5553	8.16213	78.9566	59.9032	33.9025
ENSG00000123395.14	ATG101	80.2097	-2.23353	0.00072182	0.0377814	26	32	4	210	240	201	50.5609	36.3037	8.16213	156.423	112.319	117.49
ENSG00000198121.13	LPAR1	4.90955	-2.23346	0.247525	0.676068	4	0	0	20	2	10	7.7786	0	0	14.8975	0.935988	5.84526
ENSG00000230359.5	TPI1P2	6.86308	-2.23233	0.155958	0.577529	4	2	0	14	28	13	7.7786	2.26898	0	10.4282	13.1038	7.59883
ENSG00000234068.6	PAGE2	4.03539	-2.23039	0.263398	NA	0	1	1	16	2	14	0	1.13449	2.04053	11.918	0.935988	8.18336
ENSG00000270574.1	RP11-171I2.2	18.4006	-2.22862	0.0497297	0.375162	4	10	0	17	153	12	7.7786	11.3449	0	12.6628	71.6031	7.01431
ENSG00000198805.11	PNP	514.835	-2.22639	1.81885e-06	0.000771867	61	234	72	895	2941	881	118.624	265.471	146.918	666.662	1376.37	514.967
ENSG00000188997.7	KCTD21	48.8351	-2.22636	0.00201632	0.072017	6	21	7	148	193	73	11.6679	23.8243	14.2837	110.241	90.3228	42.6704
ENSG00000255561.6	FDXACB1	30.0161	-2.22603	0.00665304	0.146652	9	8	3	85	76	83	17.5019	9.07593	6.1216	63.3142	35.5675	48.5156
ENSG00000204779.2	FOXD4L5	3.25479	-2.22539	0.310327	NA	0	3	0	5	24	2	0	3.40348	0	3.72437	11.2319	1.16905
ENSG00000256806.4	C17orf100	2.13424	-2.22518	0.399732	NA	1	0	0	5	14	1	1.94465	0	0	3.72437	6.55191	0.584526
ENSG00000196834.11	POTEI	48.1025	-2.22047	0.00240439	0.0784781	12	24	2	161	170	59	23.3358	27.2278	4.08107	119.925	79.559	34.487
ENSG00000176894.9	PXMP2	5.32539	-2.21908	0.215236	0.646989	0	1	4	10	25	6	0	1.13449	8.16213	7.44873	11.6998	3.50715
ENSG00000259726.1	CSPG4P11	3.93344	-2.21904	0.250168	NA	0	1	2	6	11	15	0	1.13449	4.08107	4.46924	5.14793	8.76788
ENSG00000224442.1	AC017035.2	11.2928	-2.21764	0.128322	0.537875	1	6	0	1	112	10	1.94465	6.80695	0	0.744873	52.4153	5.84526
ENSG00000136816.15	TOR1B	129.393	-2.2169	4.18543e-05	0.00634159	25	43	19	316	529	269	48.6163	48.7831	38.7701	235.38	247.569	157.237
ENSG00000168802.12	CHTF8	467.925	-2.21617	7.41091e-06	0.00201269	101	261	25	1482	1757	578	196.41	296.102	51.0133	1103.9	822.265	337.856
ENSG00000116954.7	RRAGC	25.3871	-2.21573	0.0139936	0.213076	2	15	4	54	75	82	3.8893	17.0174	8.16213	40.2232	35.0995	47.9311
ENSG00000184678.10	HIST2H2BE	26829.5	2.2147	1.07051e-05	0.00240764	16256	38558	24897	8354	10260	40706	31612.2	43743.7	50803.2	6222.67	4801.62	23793.7
ENSG00000158373.8	HIST1H2BD	44804.5	2.21428	2.48661e-06	0.000994228	26327	46848	52235	13667	15065	69567	51196.8	53148.7	106587	10180.2	7050.33	40663.7
ENSG00000157827.19	FMNL2	16.6841	-2.21336	0.0496107	0.374853	1	2	11	38	39	46	1.94465	2.26898	22.4459	28.3052	18.2518	26.8882
ENSG00000257513.7	NPIPB1P	14.1337	2.21266	0.0629212	0.411356	2	13	24	0	18	15	3.8893	14.7484	48.9728	0	8.42389	8.76788
ENSG00000235946.1	LL0XNC01-240C2.1	1.69235	-2.21234	0.433945	NA	0	1	0	3	12	2	0	1.13449	0	2.23462	5.61593	1.16905
ENSG00000163864.15	NMNAT3	7.52074	-2.21186	0.152996	0.572765	1	8	0	26	19	10	1.94465	9.07593	0	19.3667	8.89188	5.84526
ENSG00000164951.15	PDP1	263.472	-2.20868	0.000131169	0.0127539	69	144	14	630	834	676	134.181	163.367	28.5675	469.27	390.307	395.139
ENSG00000249348.1	UGDH-AS1	3.17462	-2.20841	0.318332	NA	0	3	0	2	24	5	0	3.40348	0	1.48975	11.2319	2.92263
ENSG00000181649.5	PHLDA2	5.22978	-2.2083	0.250385	0.679525	5	0	0	6	3	27	9.72325	0	0	4.46924	1.40398	15.7822
ENSG00000198246.7	SLC29A3	350.577	-2.20793	0.000117397	0.0124016	31	120	94	1028	1237	634	60.2842	136.139	191.81	765.73	578.908	370.589
ENSG00000270277.1	RP11-65L3.2	42.4177	-2.20736	0.0102657	0.182952	7	41	0	48	274	52	13.6126	46.5142	0	35.7539	128.23	30.3953
ENSG00000128833.12	MYO5C	13.2386	2.20713	0.0467496	0.364153	13	12	12	6	21	3	25.2805	13.6139	24.4864	4.46924	9.82787	1.75358
ENSG00000130202.9	NECTIN2	13.1876	-2.20665	0.1271	0.536157	20	0	0	38	8	14	38.893	0	0	28.3052	3.74395	8.18336
ENSG00000042493.15	CAPG	86.0617	-2.20662	0.00573919	0.133915	77	4	0	431	54	27	149.738	4.53797	0	321.04	25.2717	15.7822
ENSG00000146453.12	PNLDC1	4.86571	-2.20647	0.268163	0.695987	0	0	7	4	18	6	0	0	14.2837	2.97949	8.42389	3.50715
ENSG00000088340.15	FER1L4	5.58796	2.20601	0.25265	0.681393	14	0	2	0	1	3	27.2251	0	4.08107	0	0.467994	1.75358
ENSG00000206535.7	LNP1	4.53844	-2.20222	0.279164	NA	0	9	0	15	5	6	0	10.2104	0	11.1731	2.33997	3.50715
ENSG00000181754.6	AMIGO1	91.0818	-2.20221	0.0016375	0.0638758	6	37	21	280	371	116	11.6679	41.9762	42.8512	208.565	173.626	67.805
ENSG00000275888.1	RP13-516M14.10	11.424	-2.20173	0.0729168	0.434602	1	2	5	32	36	23	1.94465	2.26898	10.2027	23.836	16.8478	13.4441
ENSG00000229222.1	KRT18P4	9.11338	-2.20159	0.11808	0.523126	3	1	1	12	66	10	5.83395	1.13449	2.04053	8.93848	30.8876	5.84526
ENSG00000118508.4	RAB32	10.6092	-2.1983	0.115057	0.517702	7	0	1	50	8	12	13.6126	0	2.04053	37.2437	3.74395	7.01431
ENSG00000173535.13	TNFRSF10C	5.52498	-2.19011	0.20842	0.640481	3	0	1	22	9	8	5.83395	0	2.04053	16.3872	4.21194	4.67621
ENSG00000183864.4	TOB2	294.685	-2.18853	7.98278e-06	0.00203139	47	111	45	682	1390	514	91.3986	125.929	91.824	508.004	650.511	300.446
ENSG00000155380.11	SLC16A1	163.784	-2.18841	0.00029972	0.0215448	41	71	12	353	415	583	79.7307	80.5489	24.4864	262.94	194.217	340.778
ENSG00000227009.1	FUNDC2P4	2.27626	-2.18689	0.467476	NA	0	0	0	2	26	0	0	0	0	1.48975	12.1678	0
ENSG00000140993.10	TIGD7	24.0789	-2.18645	0.0282681	0.295491	6	20	0	50	107	39	11.6679	22.6898	0	37.2437	50.0753	22.7965
ENSG00000181830.8	SLC35C1	87.302	-2.18615	0.000716285	0.037761	10	39	12	286	347	103	19.4465	44.2452	24.4864	213.034	162.394	60.2061
ENSG00000215388.3	ACTG1P3	3.96563	-2.18467	0.276886	NA	1	0	1	1	22	15	1.94465	0	2.04053	0.744873	10.2959	8.76788
ENSG00000171970.12	ZNF57	98.3837	-2.18408	0.000243222	0.0187216	24	31	12	210	269	345	46.6716	35.1692	24.4864	156.423	125.89	201.661
ENSG00000169019.10	COMMD8	52.1665	-2.18321	0.00351132	0.0981396	15	33	1	144	203	72	29.1698	37.4382	2.04053	107.262	95.0028	42.0858
ENSG00000139971.15	C14orf37	2.03757	-2.18298	0.410525	NA	0	0	1	3	2	12	0	0	2.04053	2.23462	0.935988	7.01431
ENSG00000260865.1	CTA-331F8.1	24.6615	2.18267	0.0739335	0.437239	12	88	0	0	38	12	23.3358	99.8353	0	0	17.7838	7.01431
ENSG00000115325.13	DOK1	162.023	-2.18017	5.21318e-05	0.00735672	35	49	20	505	671	201	68.0628	55.5901	40.8107	376.161	314.024	117.49
ENSG00000132837.14	DMGDH	14.5311	2.17825	0.031081	0.307811	15	15	12	6	7	15	29.1698	17.0174	24.4864	4.46924	3.27596	8.76788
ENSG00000129007.14	CALML4	2.79637	-2.17785	0.364083	NA	0	0	3	3	13	4	0	0	6.1216	2.23462	6.08392	2.3381
ENSG00000164181.13	ELOVL7	5.07567	2.17643	0.239276	0.668116	3	2	4	1	0	23	5.83395	2.26898	8.16213	0.744873	0	13.4441
ENSG00000164077.13	MON1A	34.1688	-2.17459	0.0088224	0.171943	2	17	8	90	108	82	3.8893	19.2864	16.3243	67.0386	50.5433	47.9311
ENSG00000124635.8	HIST1H2BJ	4470.16	2.17421	9.27882e-06	0.00226372	2359	4812	5184	1294	1402	7829	4587.43	5459.17	10578.1	963.866	656.127	4576.25
ENSG00000186642.15	PDE2A	82.9176	2.17412	0.00951804	0.178446	185	10	37	9	17	62	359.76	11.3449	75.4997	6.70386	7.9559	36.2406
ENSG00000200624.1	RNA5S6	13.3951	2.17404	0.040857	0.346346	17	16	7	6	6	13	33.0591	18.1519	14.2837	4.46924	2.80796	7.59883
ENSG00000167700.8	MFSD3	12.7456	-2.17404	0.0693549	0.426993	6	1	2	23	57	27	11.6679	1.13449	4.08107	17.1321	26.6757	15.7822
ENSG00000260517.2	RP11-426C22.5	5.33677	-2.1726	0.220313	0.653448	1	0	3	13	23	6	1.94465	0	6.1216	9.68336	10.7639	3.50715
ENSG00000201321.1	RNA5S9	5.02417	2.17251	0.208522	0.640481	3	3	6	3	0	11	5.83395	3.40348	12.2432	2.23462	0	6.42978
ENSG00000174705.12	SH3PXD2B	4.06768	-2.17124	0.276704	NA	0	1	2	11	21	2	0	1.13449	4.08107	8.19361	9.82787	1.16905
ENSG00000159899.14	NPR2	62.2211	-2.1708	0.00444345	0.114986	4	11	31	59	348	142	7.7786	12.4794	63.2565	43.9475	162.862	83.0026
ENSG00000234284.6	ZNF879	94.4894	-2.16999	0.00136048	0.0577661	12	20	28	176	536	140	23.3358	22.6898	57.1349	131.098	250.845	81.8336
ENSG00000198182.12	ZNF607	167.821	-2.16935	5.32617e-05	0.0074432	36	91	11	471	689	236	70.0074	103.239	22.4459	350.835	322.448	137.948
ENSG00000187690.3	CXorf67	4.25163	-2.16867	0.296096	NA	0	0	3	2	32	5	0	0	6.1216	1.48975	14.9758	2.92263
ENSG00000260571.1	BNIP3P5	5.90221	2.16856	0.184201	0.614887	5	9	3	0	15	4	9.72325	10.2104	6.1216	0	7.01991	2.3381
ENSG00000070404.9	FSTL3	3.83016	-2.16829	0.304951	NA	3	0	0	7	23	2	5.83395	0	0	5.21411	10.7639	1.16905
ENSG00000090971.4	NAT14	3.50821	-2.16781	0.280959	NA	1	2	0	8	12	9	1.94465	2.26898	0	5.95899	5.61593	5.26073
ENSG00000131238.16	PPT1	220.998	-2.16708	4.84655e-05	0.00697612	48	67	19	890	756	173	93.3432	76.011	38.7701	662.937	353.803	101.123
ENSG00000134508.12	CABLES1	36.9767	-2.16658	0.0102792	0.182952	4	6	9	177	47	60	7.7786	6.80695	18.3648	131.843	21.9957	35.0715
ENSG00000178502.5	KLHL11	125.249	-2.16623	0.00017175	0.0148034	20	56	17	251	350	451	38.893	63.5315	34.6891	186.963	163.798	263.621
ENSG00000157833.12	GAREM2	4.82936	-2.16613	0.228313	0.66053	1	4	0	9	20	11	1.94465	4.53797	0	6.70386	9.35988	6.42978
ENSG00000121905.9	HPCA	5.38936	-2.16577	0.249753	0.678708	0	0	6	5	5	24	0	0	12.2432	3.72437	2.33997	14.0286
ENSG00000166188.2	ZNF319	113.893	-2.16448	0.000153322	0.01388	28	33	13	347	485	136	54.4502	37.4382	26.5269	258.471	226.977	79.4955
ENSG00000005381.7	MPO	1.90616	-2.16411	0.502493	NA	0	0	0	13	0	3	0	0	0	9.68336	0	1.75358
ENSG00000126003.6	PLAGL2	116.603	-2.16397	0.00013468	0.0127539	19	50	17	235	367	384	36.9484	56.7246	34.6891	175.045	171.754	224.458
ENSG00000202400.1	SNORD82	13.3692	2.16347	0.0617527	0.408718	16	6	10	6	1	29	31.1144	6.80695	20.4053	4.46924	0.467994	16.9512
ENSG00000117242.7	PINK1-AS	68.0744	-2.16323	0.00103226	0.0471694	20	24	4	162	380	61	38.893	27.2278	8.16213	120.67	177.838	35.6561
ENSG00000180573.9	HIST1H2AC	29739.1	2.16097	5.16888e-06	0.00161741	17991	32882	33364	11773	9691	42357	34986.2	37304.4	68080.3	8769.4	4535.33	24758.8
ENSG00000126903.15	SLC10A3	243.49	-2.16049	1.33687e-05	0.00266307	56	104	20	756	938	327	108.9	117.987	40.8107	563.124	438.978	191.14
ENSG00000258920.1	FOXN3-AS1	2.06292	-2.15916	0.413649	NA	0	1	0	3	18	1	0	1.13449	0	2.23462	8.42389	0.584526
ENSG00000137463.4	MGARP	6.24909	-2.15739	0.229435	0.662196	0	13	0	4	26	13	0	14.7484	0	2.97949	12.1678	7.59883
ENSG00000198841.3	KTI12	50.4078	-2.15639	0.00958781	0.178446	14	31	1	120	109	167	27.2251	35.1692	2.04053	89.3848	51.0113	97.6158
ENSG00000234043.3	RP11-56M3.1	2.20555	-2.15612	0.395401	NA	0	2	0	2	14	5	0	2.26898	0	1.48975	6.55191	2.92263
ENSG00000089012.14	SIRPG	31.9867	-2.15465	0.0414548	0.349561	12	0	6	170	51	10	23.3358	0	12.2432	126.628	23.8677	5.84526
ENSG00000242615.1	CTC-359D24.3	8.88184	-2.15386	0.110096	0.51069	1	5	1	30	28	14	1.94465	5.67246	2.04053	22.3462	13.1038	8.18336
ENSG00000273703.1	HIST1H2BM	1692.45	2.15344	3.55518e-06	0.00126867	861	1102	2408	355	523	3092	1674.34	1250.21	4913.6	264.43	244.761	1807.35
ENSG00000146733.13	PSPH	15.4366	-2.15341	0.0462218	0.362698	4	1	5	26	27	71	7.7786	1.13449	10.2027	19.3667	12.6358	41.5013
ENSG00000140092.14	FBLN5	29.1074	-2.15294	0.0180625	0.241422	11	4	1	163	24	24	21.3912	4.53797	2.04053	121.414	11.2319	14.0286
ENSG00000104689.9	TNFRSF10A	78.6332	-2.15255	0.00167138	0.0644984	40	11	1	422	108	25	77.786	12.4794	2.04053	314.337	50.5433	14.6131
ENSG00000171408.13	PDE7B	54.237	-2.1514	0.00722984	0.153264	4	6	39	134	111	136	7.7786	6.80695	79.5808	99.813	51.9473	79.4955
ENSG00000125170.10	DOK4	26.0989	-2.15038	0.0196382	0.249578	5	5	5	92	106	22	9.72325	5.67246	10.2027	68.5284	49.6073	12.8596
ENSG00000174348.13	PODN	33.2354	-2.14857	0.0334514	0.316359	1	7	21	43	210	28	1.94465	7.94144	42.8512	32.0296	98.2787	16.3667
ENSG00000154734.14	ADAMTS1	812.954	-2.14762	6.51807e-06	0.00183963	126	277	153	2012	3607	1402	245.026	314.254	312.202	1498.69	1688.05	819.505
ENSG00000075213.10	SEMA3A	6.10623	-2.14704	0.233512	0.665184	0	0	7	14	3	18	0	0	14.2837	10.4282	1.40398	10.5215
ENSG00000241318.3	WDR82P2	2.04227	-2.14687	0.494049	NA	0	0	0	2	23	0	0	0	0	1.48975	10.7639	0
ENSG00000138074.14	SLC5A6	121.733	-2.14576	0.00020098	0.0161615	16	14	56	206	235	523	31.1144	15.8829	114.27	153.444	109.979	305.707
ENSG00000130822.15	PNCK	5.08319	2.14561	0.32365	0.739827	15	0	0	1	0	1	29.1698	0	0	0.744873	0	0.584526
ENSG00000166454.9	ATMIN	227.883	-2.14524	0.000191767	0.0156835	55	165	9	578	873	369	106.956	187.191	18.3648	430.537	408.559	215.69
ENSG00000189013.14	KIR2DL4	759.864	-2.14492	4.36497e-05	0.00654473	84	109	397	1169	2211	2663	163.351	123.66	810.092	870.757	1034.73	1556.59
ENSG00000262814.7	MRPL12	3.63718	-2.14409	0.284812	NA	1	2	0	7	9	14	1.94465	2.26898	0	5.21411	4.21194	8.18336
ENSG00000102174.8	PHEX	12.7339	2.14312	0.0437852	0.356272	7	23	11	5	15	6	13.6126	26.0933	22.4459	3.72437	7.01991	3.50715
ENSG00000174327.6	SLC16A13	75.0624	-2.14275	0.00289311	0.0882998	23	12	8	184	445	52	44.727	13.6139	16.3243	137.057	208.257	30.3953
ENSG00000206066.3	IGLL3P	10.8388	2.14209	0.123286	0.531502	5	0	22	3	0	14	9.72325	0	44.8917	2.23462	0	8.18336
ENSG00000188517.14	COL25A1	4.55265	2.14174	0.24282	NA	2	13	1	2	11	0	3.8893	14.7484	2.04053	1.48975	5.14793	0
ENSG00000233448.2	PMS2P9	23.5821	2.14174	0.0151003	0.220266	10	22	35	4	26	18	19.4465	24.9588	71.4187	2.97949	12.1678	10.5215
ENSG00000176046.8	NUPR1	7.92435	2.14147	0.249012	0.677941	23	0	0	3	0	1	44.727	0	0	2.23462	0	0.584526
ENSG00000177700.5	POLR2L	70.032	-2.13992	0.000678452	0.0371317	18	21	8	225	263	93	35.0037	23.8243	16.3243	167.597	123.082	54.3609
ENSG00000151458.11	ANKRD50	23.713	-2.13941	0.0165806	0.231505	7	5	4	43	87	72	13.6126	5.67246	8.16213	32.0296	40.7155	42.0858
ENSG00000135953.10	MFSD9	126.483	-2.13863	0.000310452	0.0218558	25	76	10	275	450	322	48.6163	86.2214	20.4053	204.84	210.597	188.217
ENSG00000172936.12	MYD88	750.704	-2.13768	1.87685e-06	0.000771867	196	275	68	2016	3373	1013	381.151	311.985	138.756	1501.66	1578.54	592.124
ENSG00000273254.1	RP1-100J12.1	3.79623	-2.13737	0.314704	NA	0	7	0	5	15	7	0	7.94144	0	3.72437	7.01991	4.09168
ENSG00000145911.5	N4BP3	314.885	2.13632	4.10632e-05	0.00628792	297	344	256	136	123	411	577.561	390.265	522.377	101.303	57.5632	240.24
ENSG00000059804.15	SLC2A3	117674	2.13629	6.48732e-05	0.0086229	124325	205004	48908	52344	59061	111670	241769	232575	99798.4	38989.7	27640.2	65274
ENSG00000186810.7	CXCR3	36.0176	-2.13566	0.0080311	0.163971	6	10	5	162	73	48	11.6679	11.3449	10.2027	120.67	34.1636	28.0572
ENSG00000120756.12	PLS1	26.6764	-2.1345	0.0214589	0.260957	3	28	1	61	119	33	5.83395	31.7658	2.04053	45.4373	55.6913	19.2893
ENSG00000175928.5	LRRN1	146.742	-2.13328	0.000134613	0.0127539	15	67	31	308	654	302	29.1698	76.011	63.2565	229.421	306.068	176.527
ENSG00000214914.3	RPL23AP3	1.96427	-2.13304	0.503387	NA	0	0	0	2	22	0	0	0	0	1.48975	10.2959	0
ENSG00000259354.5	RP11-519G16.3	21.0193	2.13292	0.579916	0.878202	62	0	1	0	0	6	120.568	0	2.04053	0	0	3.50715
ENSG00000163803.12	PLB1	653.122	2.13174	0.000112852	0.0121224	288	179	1251	92	285	686	560.059	203.074	2552.71	68.5284	133.378	400.985
ENSG00000124217.4	MOCS3	49.0584	-2.13149	0.00410829	0.109306	7	36	4	123	167	106	13.6126	40.8417	8.16213	91.6194	78.155	61.9597
ENSG00000259326.1	RP11-102L12.2	2.95758	-2.13059	0.392541	NA	0	1	0	0	28	6	0	1.13449	0	0	13.1038	3.50715
ENSG00000231916.1	AC006033.22	18.9025	2.13025	0.0271774	0.289861	12	23	18	3	11	34	23.3358	26.0933	36.7296	2.23462	5.14793	19.8739
ENSG00000101255.10	TRIB3	62.8375	-2.13019	0.00280501	0.0868285	16	37	3	172	174	151	31.1144	41.9762	6.1216	128.118	81.4309	88.2634
ENSG00000248424.1	OR51K1P	3.22622	2.12956	0.412889	NA	0	15	0	0	5	0	0	17.0174	0	0	2.33997	0
ENSG00000179886.5	TIGD5	29.632	-2.12922	0.0136545	0.211757	9	3	8	70	109	64	17.5019	3.40348	16.3243	52.1411	51.0113	37.4096
ENSG00000186666.5	BCDIN3D	33.9829	-2.12916	0.0141367	0.213702	2	20	5	105	150	32	3.8893	22.6898	10.2027	78.2117	70.1991	18.7048
ENSG00000119431.9	HDHD3	9.79345	-2.12915	0.0935493	0.4789	4	2	1	30	27	20	7.7786	2.26898	2.04053	22.3462	12.6358	11.6905
ENSG00000171954.12	CYP4F22	24.9969	-2.12914	0.0213544	0.260957	8	7	1	122	43	23	15.5572	7.94144	2.04053	90.8746	20.1237	13.4441
ENSG00000135144.7	DTX1	5.11484	-2.12843	0.262316	0.690117	0	0	5	6	3	25	0	0	10.2027	4.46924	1.40398	14.6131
ENSG00000198133.8	TMEM229B	89.5011	-2.12757	0.0127848	0.205614	4	28	32	259	460	41	7.7786	31.7658	65.2971	192.922	215.277	23.9656
ENSG00000111319.12	SCNN1A	10.2181	-2.12695	0.10445	0.500158	1	6	1	24	61	7	1.94465	6.80695	2.04053	17.877	28.5476	4.09168
ENSG00000108679.12	LGALS3BP	8.522	-2.12646	0.1428	0.559005	1	1	2	46	12	7	1.94465	1.13449	4.08107	34.2642	5.61593	4.09168
ENSG00000276795.1	RP11-374M1.10	1.15025	-2.12435	0.591145	NA	0	0	0	0	11	3	0	0	0	0	5.14793	1.75358
ENSG00000226761.3	TAS2R46	73.6246	-2.12427	0.0163854	0.230395	7	70	0	17	507	169	13.6126	79.4144	0	12.6628	237.273	98.7848
ENSG00000174013.7	FBXO45	38.663	-2.1239	0.0065229	0.145342	6	18	5	95	83	137	11.6679	20.4209	10.2027	70.763	38.8435	80.08
ENSG00000244607.5	CCDC13	4.61574	-2.12385	0.28766	NA	0	0	6	3	17	9	0	0	12.2432	2.23462	7.9559	5.26073
ENSG00000108106.13	UBE2S	214.056	-2.12349	3.66959e-05	0.00580441	35	51	46	333	427	1055	68.0628	57.8591	93.8645	248.043	199.833	616.675
ENSG00000280987.3	MATR3	98.5889	-2.12321	0.00183392	0.0680266	17	71	6	160	302	351	33.0591	80.5489	12.2432	119.18	141.334	205.169
ENSG00000091317.7	CMTM6	235.052	-2.12286	0.000180315	0.0151781	66	130	13	638	715	510	128.347	147.484	26.5269	475.229	334.616	298.108
ENSG00000249493.1	ANKRD20A18P	1.65832	-2.12284	0.458219	NA	0	1	0	1	11	5	0	1.13449	0	0.744873	5.14793	2.92263
ENSG00000185668.7	POU3F1	2.94695	2.12133	0.380752	NA	1	1	2	0	0	18	1.94465	1.13449	4.08107	0	0	10.5215
ENSG00000167291.15	TBC1D16	6.06751	-2.12116	0.190544	0.620152	0	3	2	17	21	11	0	3.40348	4.08107	12.6628	9.82787	6.42978
ENSG00000138061.11	CYP1B1	39.8663	-2.12013	0.438645	0.813669	17	3	0	240	0	41	33.0591	3.40348	0	178.77	0	23.9656
ENSG00000135604.9	STX11	163.305	-2.11742	0.000259532	0.0196616	54	36	23	263	505	607	105.011	40.8417	46.9323	195.902	236.337	354.807
ENSG00000128965.11	CHAC1	7.98517	-2.11638	0.126579	0.535876	1	2	2	13	14	40	1.94465	2.26898	4.08107	9.68336	6.55191	23.381
ENSG00000102996.4	MMP15	5.26583	-2.11511	0.222685	0.655198	3	1	0	15	25	3	5.83395	1.13449	0	11.1731	11.6998	1.75358
ENSG00000198929.12	NOS1AP	4.05264	2.11364	0.346546	NA	2	0	6	0	0	14	3.8893	0	12.2432	0	0	8.18336
ENSG00000134202.10	GSTM3	24.3425	-2.11089	0.0446987	0.359076	3	37	0	38	82	54	5.83395	41.9762	0	28.3052	38.3755	31.5644
ENSG00000188707.5	ZBED6CL	14.7941	-2.10883	0.0588738	0.403128	1	7	3	38	75	16	1.94465	7.94144	6.1216	28.3052	35.0995	9.35241
ENSG00000272916.5	RP11-574K11.31	29.2304	-2.10862	0.0192045	0.247686	11	4	4	54	166	40	21.3912	4.53797	8.16213	40.2232	77.687	23.381
ENSG00000260121.1	RP5-1142A6.9	5.37608	-2.10836	0.230241	0.662828	1	0	3	5	20	19	1.94465	0	6.1216	3.72437	9.35988	11.106
ENSG00000179094.14	PER1	5277.29	2.10819	7.27972e-05	0.00903313	3252	3566	5887	1383	1087	13246	6324	4045.6	12012.6	1030.16	508.709	7742.63
ENSG00000079308.16	TNS1	730.293	2.10771	0.00154429	0.0619491	1985	35	80	231	26	230	3860.13	39.7072	163.243	172.066	12.1678	134.441
ENSG00000224373.3	IGHV4-59	15.4245	2.10679	0.0685721	0.425626	29	7	3	24	9	0	56.3949	7.94144	6.1216	17.877	4.21194	0
ENSG00000151012.13	SLC7A11	5.66108	-2.10467	0.259784	0.688115	8	0	0	12	4	13	15.5572	0	0	8.93848	1.87198	7.59883
ENSG00000262712.1	RP11-295D4.1	1.80827	-2.10453	0.522864	NA	0	0	0	2	20	0	0	0	0	1.48975	9.35988	0
ENSG00000266365.1	RP11-51L5.3	2.53058	-2.10419	0.392424	NA	0	3	0	2	7	12	0	3.40348	0	1.48975	3.27596	7.01431
ENSG00000188761.11	BCL2L15	10.0475	-2.10407	0.113528	0.515621	3	7	0	18	47	19	5.83395	7.94144	0	13.4077	21.9957	11.106
ENSG00000104783.11	KCNN4	6.60414	2.10318	0.266667	0.694504	11	0	2	19	0	0	21.3912	0	4.08107	14.1526	0	0
ENSG00000169981.10	ZNF35	107.263	-2.10078	0.000305875	0.021705	11	28	40	178	338	373	21.3912	31.7658	81.6213	132.587	158.182	218.028
ENSG00000270249.1	RP11-514P8.7	30.6793	2.09965	0.00940102	0.177583	9	17	52	6	6	58	17.5019	19.2864	106.108	4.46924	2.80796	33.9025
ENSG00000188219.14	POTEE	2.99719	-2.09936	0.325429	NA	1	1	0	12	9	3	1.94465	1.13449	0	8.93848	4.21194	1.75358
ENSG00000124743.5	KLHL31	15.2142	2.09913	0.050058	0.376566	6	25	15	7	3	24	11.6679	28.3623	30.608	5.21411	1.40398	14.0286
ENSG00000099330.8	OCEL1	37.3511	-2.099	0.0106574	0.186169	4	32	2	98	185	28	7.7786	36.3037	4.08107	72.9976	86.5789	16.3667
ENSG00000171861.10	MRM3	134.122	-2.09818	0.000478514	0.0302094	34	52	13	303	295	495	66.1181	58.9936	26.5269	225.697	138.058	289.34
ENSG00000083635.7	NUFIP1	105.862	-2.09697	0.00247325	0.0798207	19	69	7	190	241	430	36.9484	78.2799	14.2837	141.526	112.787	251.346
ENSG00000178718.6	RPP25	3.79906	-2.0968	0.291362	NA	2	0	1	6	9	14	3.8893	0	2.04053	4.46924	4.21194	8.18336
ENSG00000186185.13	KIF18B	5.21474	2.09667	0.218981	0.651916	7	2	3	1	17	1	13.6126	2.26898	6.1216	0.744873	7.9559	0.584526
ENSG00000240808.1	CTD-3236F5.1	5.15409	-2.09657	0.227226	0.6603	1	4	0	8	32	6	1.94465	4.53797	0	5.95899	14.9758	3.50715
ENSG00000163191.5	S100A11	175.449	-2.09568	7.86658e-05	0.00915047	72	48	8	672	572	126	140.015	54.4556	16.3243	500.555	267.692	73.6502
ENSG00000216977.1	RPL21P65	2.39277	-2.09396	0.405757	NA	0	2	0	1	8	13	0	2.26898	0	0.744873	3.74395	7.59883
ENSG00000100711.13	ZFYVE21	32.688	-2.09374	0.0100154	0.181363	3	14	8	86	96	84	5.83395	15.8829	16.3243	64.0591	44.9274	49.1002
ENSG00000259407.1	RP11-158M2.3	1.70323	-2.09355	0.466789	NA	1	0	0	2	12	2	1.94465	0	0	1.48975	5.61593	1.16905
ENSG00000279592.1	RP11-417N10.4	1.70323	-2.09355	0.466789	NA	1	0	0	2	12	2	1.94465	0	0	1.48975	5.61593	1.16905
ENSG00000152580.8	IGSF10	7.15122	2.09152	0.283748	0.710988	19	0	0	8	0	0	36.9484	0	0	5.95899	0	0
ENSG00000257954.1	RP11-161H23.10	13.9504	-2.08931	0.170158	0.597874	0	0	13	2	104	12	0	0	26.5269	1.48975	48.6714	7.01431
ENSG00000164930.11	FZD6	61.5105	-2.08731	0.00162323	0.0634914	16	21	6	231	135	114	31.1144	23.8243	12.2432	172.066	63.1792	66.6359
ENSG00000075624.13	ACTB	125872	-2.08681	1.85171e-06	0.000771867	26279	66479	11539	347136	490867	199934	51103.5	75419.9	23545.7	258572	229723	116867
ENSG00000166819.11	PLIN1	14.5325	-2.08633	0.0808358	0.452568	0	6	7	33	60	23	0	6.80695	14.2837	24.5808	28.0796	13.4441
ENSG00000241127.7	YAE1D1	53.1973	-2.08541	0.00275796	0.0861839	8	24	8	170	154	105	15.5572	27.2278	16.3243	126.628	72.0711	61.3752
ENSG00000138764.13	CCNG2	6943.37	2.08525	0.000393706	0.0263581	6654	13406	2510	2884	3095	8200	12939.7	15209	5121.74	2148.22	1448.44	4793.11
ENSG00000132763.14	MMACHC	18.7538	-2.08505	0.0452963	0.361674	5	3	3	39	116	17	9.72325	3.40348	6.1216	29.0501	54.2873	9.93694
ENSG00000123405.13	NFE2	3.4523	-2.08438	0.348332	NA	1	0	0	23	1	2	1.94465	0	0	17.1321	0.467994	1.16905
ENSG00000223345.3	HIST2H2BA	174.509	2.08326	0.00014695	0.0135465	115	204	174	55	79	272	223.635	231.436	355.053	40.968	36.9715	158.991
ENSG00000263535.1	AK4P1	5.69573	-2.08122	0.188032	0.617625	2	1	1	13	21	13	3.8893	1.13449	2.04053	9.68336	9.82787	7.59883
ENSG00000105732.12	ZNF574	366.889	-2.07934	0.000967998	0.0456831	90	247	19	828	844	1190	175.019	280.219	38.7701	616.755	394.987	695.586
ENSG00000240382.3	IGKV1-17	2.01818	-2.07919	0.510227	NA	0	0	0	15	2	0	0	0	0	11.1731	0.935988	0
ENSG00000128567.16	PODXL	15.111	-2.07759	0.0727626	0.434043	4	11	0	19	64	45	7.7786	12.4794	0	14.1526	29.9516	26.3037
ENSG00000206053.12	HN1L	173.089	-2.07682	0.000242856	0.0187216	23	130	16	452	682	270	44.727	147.484	32.6485	336.683	319.172	157.822
ENSG00000176058.11	TPRN	58.8988	-2.07588	0.00184104	0.0680266	10	17	14	163	202	120	19.4465	19.2864	28.5675	121.414	94.5348	70.1431
ENSG00000187024.13	PTRH1	14.1778	-2.07582	0.0752094	0.440425	4	1	4	36	68	16	7.7786	1.13449	8.16213	26.8154	31.8236	9.35241
ENSG00000100344.10	PNPLA3	1.65227	-2.0747	0.543518	NA	0	0	0	2	18	0	0	0	0	1.48975	8.42389	0
ENSG00000259479.6	SORD2P	2.66732	-2.07447	0.388868	NA	0	2	0	12	9	1	0	2.26898	0	8.93848	4.21194	0.584526
ENSG00000132958.17	TPTE2	15.1238	2.07385	0.0636727	0.412283	6	4	29	1	10	17	11.6679	4.53797	59.1755	0.744873	4.67994	9.93694
ENSG00000140945.16	CDH13	8.0423	2.07367	0.186436	0.616571	0	3	19	0	3	8	0	3.40348	38.7701	0	1.40398	4.67621
ENSG00000188315.7	C3orf62	44.1814	-2.07277	0.0116504	0.195415	6	6	22	94	184	78	11.6679	6.80695	44.8917	70.0181	86.1109	45.593
ENSG00000228232.1	GAPDHP1	8.41066	2.07251	0.101225	0.490667	8	17	3	6	7	3	15.5572	19.2864	6.1216	4.46924	3.27596	1.75358
ENSG00000054277.13	OPN3	34.9889	-2.07194	0.0169967	0.235143	5	18	2	136	144	12	9.72325	20.4209	4.08107	101.303	67.3911	7.01431
ENSG00000109944.10	C11orf63	11.8087	-2.07065	0.0976481	0.485936	2	1	5	45	31	13	3.8893	1.13449	10.2027	33.5193	14.5078	7.59883
ENSG00000124713.5	GNMT	17.2367	2.07049	0.0593093	0.404267	20	19	9	1	36	12	38.893	21.5553	18.3648	0.744873	16.8478	7.01431
ENSG00000116685.15	KIAA2013	220.678	-2.06804	3.92514e-05	0.00614114	49	69	37	605	837	398	95.2879	78.2799	75.4997	450.648	391.711	232.641
ENSG00000131849.10	ZNF132	65.7857	-2.06777	0.00337523	0.0963949	12	10	25	144	260	137	23.3358	11.3449	51.0133	107.262	121.678	80.08
ENSG00000155846.16	PPARGC1B	15.9388	-2.06743	0.0795075	0.449325	0	3	15	16	50	45	0	3.40348	30.608	11.918	23.3997	26.3037
ENSG00000166405.14	RIC3	15.9459	2.06656	0.0425894	0.352974	7	9	28	5	11	10	13.6126	10.2104	57.1349	3.72437	5.14793	5.84526
ENSG00000235897.1	TM4SF19-AS1	23.0818	2.06513	0.0526944	0.383848	11	6	40	3	44	10	21.3912	6.80695	81.6213	2.23462	20.5917	5.84526
ENSG00000163141.18	BNIPL	7.11214	-2.06237	0.184554	0.615067	5	2	0	9	30	17	9.72325	2.26898	0	6.70386	14.0398	9.93694
ENSG00000183023.18	SLC8A1	31.9675	-2.06083	0.0389546	0.339988	33	0	2	123	42	21	64.1735	0	4.08107	91.6194	19.6557	12.275
ENSG00000279168.1	AC105052.1	13.5841	-2.05878	0.073911	0.437239	1	6	3	37	66	14	1.94465	6.80695	6.1216	27.5603	30.8876	8.18336
ENSG00000125901.5	MRPS26	49.3323	-2.05775	0.0098705	0.179736	2	21	17	142	112	129	3.8893	23.8243	34.6891	105.772	52.4153	75.4038
ENSG00000186496.10	ZNF396	14.3409	-2.05711	0.0771599	0.444059	1	13	1	31	82	10	1.94465	14.7484	2.04053	23.0911	38.3755	5.84526
ENSG00000234882.1	EIF3EP1	12.2909	-2.05614	0.100011	0.488939	5	6	0	22	76	9	9.72325	6.80695	0	16.3872	35.5675	5.26073
ENSG00000235683.1	AC018442.1	5.51979	2.0552	0.248002	0.676473	3	1	8	0	16	4	5.83395	1.13449	16.3243	0	7.4879	2.3381
ENSG00000279649.1	RP11-96D1.8	13.081	-2.05451	0.0913393	0.47424	3	12	0	21	64	23	5.83395	13.6139	0	15.6423	29.9516	13.4441
ENSG00000176422.13	SPRYD4	64.1903	-2.05392	0.00117689	0.0521237	14	23	10	178	221	129	27.2251	26.0933	20.4053	132.587	103.427	75.4038
ENSG00000160991.15	ORAI2	88.6335	-2.05099	0.00214798	0.0736142	16	21	20	252	412	95	31.1144	23.8243	40.8107	187.708	192.813	55.5299
ENSG00000101265.15	RASSF2	118.554	-2.05058	0.00204943	0.0723028	52	8	22	463	298	123	101.122	9.07593	44.8917	344.876	139.462	71.8967
ENSG00000211890.3	IGHA2	7.25877	-2.05019	0.16405	0.587656	1	1	3	10	40	14	1.94465	1.13449	6.1216	7.44873	18.7198	8.18336
ENSG00000164484.11	TMEM200A	4.48115	-2.0496	0.300942	NA	0	5	0	20	11	2	0	5.67246	0	14.8975	5.14793	1.16905
ENSG00000174276.6	ZNHIT2	8.97049	-2.04913	0.138184	0.552993	0	4	4	18	23	29	0	4.53797	8.16213	13.4077	10.7639	16.9512
ENSG00000142556.18	ZNF614	280.95	-2.04823	6.92919e-05	0.00867293	54	133	38	599	802	908	105.011	150.887	77.5403	446.179	375.331	530.749
ENSG00000144681.10	STAC	9.62303	-2.04757	0.182987	0.612966	7	0	0	55	3	3	13.6126	0	0	40.968	1.40398	1.75358
ENSG00000102870.5	ZNF629	17.7662	-2.04686	0.0817118	0.453415	0	8	7	45	90	13	0	9.07593	14.2837	33.5193	42.1194	7.59883
ENSG00000220323.3	HIST2H2BD	1805.99	2.04356	0.000110274	0.0120173	901	1175	2451	213	992	3638	1752.13	1333.03	5001.35	158.658	464.25	2126.5
ENSG00000245164.6	LINC00861	1.49627	-2.04327	0.565576	NA	0	0	0	2	16	0	0	0	0	1.48975	7.4879	0
ENSG00000280007.1	AC008079.10	3.75948	-2.04275	0.374358	NA	0	1	0	3	41	0	0	1.13449	0	2.23462	19.1877	0
ENSG00000179933.5	C14orf119	244.627	-2.04274	7.88285e-05	0.00915047	52	159	16	672	997	319	101.122	180.384	32.6485	500.555	466.59	186.464
ENSG00000134061.5	CD180	5.69063	-2.04178	0.26224	0.690117	4	0	0	31	2	4	7.7786	0	0	23.0911	0.935988	2.3381
ENSG00000155016.17	CYP2U1	47.3791	-2.04163	0.016822	0.233272	14	46	0	110	159	83	27.2251	52.1866	0	81.9361	74.411	48.5156
ENSG00000107130.9	NCS1	27.8432	-2.04081	0.0211943	0.260957	1	10	9	19	58	161	1.94465	11.3449	18.3648	14.1526	27.1436	94.1086
ENSG00000172748.12	ZNF596	39.3928	-2.04049	0.0120345	0.198651	4	8	18	56	194	86	7.7786	9.07593	36.7296	41.7129	90.7908	50.2692
ENSG00000181019.12	NQO1	12.7904	-2.03991	0.10212	0.493646	0	3	10	18	32	42	0	3.40348	20.4053	13.4077	14.9758	24.5501
ENSG00000277008.1	TEX28P2	8.59129	-2.03919	0.162633	0.585234	1	7	0	33	34	2	1.94465	7.94144	0	24.5808	15.9118	1.16905
ENSG00000100413.16	POLR3H	100.968	-2.03864	0.000674959	0.0370815	14	42	20	275	401	167	27.2251	47.6487	40.8107	204.84	187.666	97.6158
ENSG00000156535.13	CD109	447.963	2.03805	0.00390558	0.105671	926	262	80	130	125	464	1800.75	297.237	163.243	96.8336	58.4992	271.22
ENSG00000166068.12	SPRED1	76.8838	-2.03412	0.00133157	0.057064	41	15	5	284	179	101	79.7307	17.0174	10.2027	211.544	83.7709	59.0371
ENSG00000273033.2	RP11-67L2.2	23.8445	-2.03386	0.0487751	0.371662	4	30	0	37	115	34	7.7786	34.0348	0	27.5603	53.8193	19.8739
ENSG00000279010.2	MIR6820	24.3494	-2.03383	0.0256292	0.280965	6	6	4	36	148	40	11.6679	6.80695	8.16213	26.8154	69.2631	23.381
ENSG00000113790.10	EHHADH	6.48597	-2.03369	0.186147	0.616571	2	1	1	28	16	6	3.8893	1.13449	2.04053	20.8565	7.4879	3.50715
ENSG00000165424.6	ZCCHC24	5.43393	-2.03329	0.227729	0.66034	2	3	0	12	15	16	3.8893	3.40348	0	8.93848	7.01991	9.35241
ENSG00000160993.3	ALKBH4	20.4277	-2.03219	0.0352741	0.322175	3	14	2	58	62	42	5.83395	15.8829	4.08107	43.2027	29.0156	24.5501
ENSG00000173456.4	RNF26	172.866	-2.03215	0.000400831	0.0264216	38	113	13	457	532	375	73.8967	128.198	26.5269	340.407	248.973	219.197
ENSG00000125430.8	HS3ST3B1	98.0797	-2.02997	0.00044619	0.0285443	24	26	19	276	334	191	46.6716	29.4968	38.7701	205.585	156.31	111.644
ENSG00000177045.7	SIX5	15.445	-2.02897	0.0502295	0.376957	3	3	5	33	44	48	5.83395	3.40348	10.2027	24.5808	20.5917	28.0572
ENSG00000170989.8	S1PR1	1587.22	-2.02818	1.59064e-05	0.00297346	319	660	199	5663	4304	2593	620.343	748.765	406.066	4218.22	2014.25	1515.68
ENSG00000218823.1	PAPOLB	5.37614	-2.02734	0.251756	0.68086	2	2	0	3	41	8	3.8893	2.26898	0	2.23462	19.1877	4.67621
ENSG00000179088.14	C12orf42	2.53682	-2.02714	0.443032	NA	0	1	0	12	11	0	0	1.13449	0	8.93848	5.14793	0
ENSG00000278619.4	MRM1	6.56768	-2.02649	0.222764	0.655198	2	0	2	21	30	3	3.8893	0	4.08107	15.6423	14.0398	1.75358
ENSG00000232871.8	SEC1P	7.65711	-2.02571	0.212368	0.644905	0	2	4	26	32	2	0	2.26898	8.16213	19.3667	14.9758	1.16905
ENSG00000171817.16	ZNF540	140.089	-2.02339	0.000268046	0.0200951	29	72	15	204	675	349	56.3949	81.6834	30.608	151.954	315.896	203.999
ENSG00000165030.3	NFIL3	4353.66	2.02159	0.000885862	0.042933	3574	10139	1258	1572	2295	4888	6950.18	11502.6	2566.99	1170.94	1074.05	2857.16
ENSG00000213799.10	ZNF845	2839.72	-2.01604	2.91324e-06	0.0011035	543	1110	524	6382	9369	7725	1055.95	1259.29	1069.24	4753.78	4384.63	4515.46
ENSG00000153157.12	SYCP2L	19.1895	2.01554	0.0276845	0.293032	10	17	27	6	16	16	19.4465	19.2864	55.0944	4.46924	7.4879	9.35241
ENSG00000046647.13	GEMIN8	84.9947	2.01541	0.000450885	0.028717	74	134	54	54	91	36	143.904	152.022	110.189	40.2232	42.5874	21.0429
ENSG00000124613.8	ZNF391	6.4376	-2.01526	0.214067	0.646387	0	7	1	16	22	11	0	7.94144	2.04053	11.918	10.2959	6.42978
ENSG00000143167.11	GPA33	21.5841	-2.0147	0.0829561	0.455752	7	0	9	89	53	11	13.6126	0	18.3648	66.2937	24.8037	6.42978
ENSG00000136997.15	MYC	160.513	-2.01265	0.00022889	0.0179057	53	21	22	652	126	422	103.066	23.8243	44.8917	485.658	58.9672	246.67
ENSG00000117601.13	SERPINC1	5.2956	-2.01124	0.237091	0.666149	0	3	2	10	16	16	0	3.40348	4.08107	7.44873	7.4879	9.35241
ENSG00000187775.16	DNAH17	173.834	2.01048	6.6659e-05	0.00864405	104	282	152	63	205	116	202.244	319.927	310.161	46.927	95.9387	67.805
ENSG00000232486.1	RP11-18B3.2	6.57438	-2.0101	0.202871	0.634579	2	4	0	6	33	19	3.8893	4.53797	0	4.46924	15.4438	11.106
ENSG00000203819.6	HIST2H2BC	1450.8	2.00878	0.000141838	0.013307	789	990	1880	194	845	2859	1534.33	1123.15	3836.2	144.505	395.455	1671.16
ENSG00000277224.2	HIST1H2BF	20130.6	2.0084	0.000120809	0.0124016	13079	34032	14537	9116	8524	27882	25434.1	38609	29663.2	6790.27	3989.18	16297.7
ENSG00000130518.16	KIAA1683	63.8348	-2.00699	0.0153006	0.222233	10	5	38	108	301	101	19.4465	5.67246	77.5403	80.4463	140.866	59.0371
ENSG00000240864.3	IGKV1-16	4.61542	-2.00624	0.307697	NA	5	0	0	18	6	3	9.72325	0	0	13.4077	2.80796	1.75358
ENSG00000168806.7	LCMT2	127.171	-2.005	0.000538783	0.0323135	48	47	10	269	568	222	93.3432	53.3211	20.4053	200.371	265.821	129.765
ENSG00000183647.10	ZNF530	194.861	-2.00458	0.000401996	0.0264216	45	109	18	351	643	614	87.5093	123.66	36.7296	261.451	300.92	358.899
ENSG00000259956.1	RBM15B	333.823	-2.00447	6.03622e-05	0.00819673	53	124	74	802	1378	626	103.066	140.677	150.999	597.389	644.896	365.913
ENSG00000100139.13	MICALL1	173.105	-2.00098	0.00530753	0.127116	36	22	52	448	913	131	70.0074	24.9588	106.108	333.703	427.278	76.5729
ENSG00000170209.4	ANKK1	3.558	-2.00034	0.360603	NA	0	0	4	2	15	8	0	0	8.16213	1.48975	7.01991	4.67621
ENSG00000164078.12	MST1R	6.12222	-1.99844	0.204319	0.63629	1	1	2	5	34	17	1.94465	1.13449	4.08107	3.72437	15.9118	9.93694
ENSG00000128383.12	APOBEC3A	12.6045	-1.99811	0.112378	0.514168	9	2	0	53	30	4	17.5019	2.26898	0	39.4783	14.0398	2.3381
ENSG00000131398.13	KCNC3	16.342	-1.99737	0.0775435	0.444509	13	3	0	60	24	23	25.2805	3.40348	0	44.6924	11.2319	13.4441
ENSG00000263353.3	PPIAL4A	78.7831	-1.99657	0.00611568	0.138853	10	108	0	98	502	39	19.4465	122.525	0	72.9976	234.933	22.7965
ENSG00000162733.16	DDR2	126.17	1.99554	0.000646349	0.0358814	68	186	116	19	167	145	132.236	211.015	236.702	14.1526	78.155	84.7562
ENSG00000268439.5	RP3-461F17.3	8.74956	1.99515	0.148466	0.566248	2	11	11	0	13	13	3.8893	12.4794	22.4459	0	6.08392	7.59883
ENSG00000138180.15	CEP55	6.8118	-1.99449	0.197505	0.628817	3	3	0	12	41	6	5.83395	3.40348	0	8.93848	19.1877	3.50715
ENSG00000125863.17	MKKS	140.945	-1.99427	0.000691476	0.0375589	22	67	16	486	560	120	42.7823	76.011	32.6485	362.009	262.077	70.1431
ENSG00000213341.10	CHUK	806.681	-1.99308	3.4547e-05	0.00564076	92	215	330	1312	2653	2609	178.908	243.916	673.376	977.274	1241.59	1525.03
ENSG00000155465.18	SLC7A7	38.3467	-1.99229	0.0205588	0.255768	30	1	2	184	23	32	58.3395	1.13449	4.08107	137.057	10.7639	18.7048
ENSG00000111674.8	ENO2	22856.3	1.99196	0.000206108	0.0163907	20129	21298	18074	7781	8025	46875	39143.9	24162.4	36880.6	5795.86	3755.65	27399.6
ENSG00000130598.15	TNNI2	11.6852	1.99045	0.103906	0.498376	23	2	6	8	8	2	44.727	2.26898	12.2432	5.95899	3.74395	1.16905
ENSG00000206989.1	SNORD63	4.6586	1.98967	0.289955	NA	1	4	5	1	0	18	1.94465	4.53797	10.2027	0.744873	0	10.5215
ENSG00000120334.15	CENPL	27.7423	-1.98814	0.0290381	0.297914	7	21	1	75	87	52	13.6126	23.8243	2.04053	55.8655	40.7155	30.3953
ENSG00000268221.5	OPN1MW	3.20867	1.9876	0.466344	NA	0	15	0	3	0	0	0	17.0174	0	2.23462	0	0
ENSG00000124564.17	SLC17A3	15.492	-1.98735	0.0783218	0.446728	1	4	7	22	93	21	1.94465	4.53797	14.2837	16.3872	43.5234	12.275
ENSG00000244752.2	CRYBB2	16.4235	1.98637	0.0596975	0.404751	9	9	23	1	12	30	17.5019	10.2104	46.9323	0.744873	5.61593	17.5358
ENSG00000088053.11	GP6	12.2733	-1.98303	0.122494	0.529644	0	2	10	5	31	56	0	2.26898	20.4053	3.72437	14.5078	32.7334
ENSG00000197653.15	DNAH10	13.5448	-1.98269	0.124972	0.533784	0	22	1	8	77	21	0	24.9588	2.04053	5.95899	36.0355	12.275
ENSG00000143674.10	RP5-862P8.2	8.24716	-1.98004	0.170513	0.598048	5	2	0	26	10	23	9.72325	2.26898	0	19.3667	4.67994	13.4441
ENSG00000157593.17	SLC35B2	151.398	-1.97947	0.00051225	0.0312429	35	86	15	350	520	356	68.0628	97.5663	30.608	260.706	243.357	208.091
ENSG00000144115.16	THNSL2	8.49365	1.97819	0.208853	0.640712	10	2	2	33	0	1	19.4465	2.26898	4.08107	24.5808	0	0.584526
ENSG00000160183.13	TMPRSS3	6.5385	-1.97695	0.216356	0.648472	5	1	0	26	13	5	9.72325	1.13449	0	19.3667	6.08392	2.92263
ENSG00000142409.5	ZNF787	19.8773	-1.97507	0.0379732	0.335741	2	8	6	44	61	56	3.8893	9.07593	12.2432	32.7744	28.5476	32.7334
ENSG00000186564.5	FOXD2	27.919	-1.97471	0.0273004	0.290652	2	22	5	50	90	84	3.8893	24.9588	10.2027	37.2437	42.1194	49.1002
ENSG00000135722.8	FBXL8	6.40373	-1.97445	0.214869	0.646989	0	4	2	13	33	8	0	4.53797	4.08107	9.68336	15.4438	4.67621
ENSG00000226212.2	TRGV6	3.97445	1.9727	0.38743	NA	7	0	1	11	0	0	13.6126	0	2.04053	8.19361	0	0
ENSG00000265206.4	MIR142	9.06472	-1.97197	0.134126	0.548992	2	4	1	23	46	9	3.8893	4.53797	2.04053	17.1321	21.5277	5.26073
ENSG00000124459.11	ZNF45	109.693	-1.97031	0.00154507	0.0619491	11	47	31	267	448	191	21.3912	53.3211	63.2565	198.881	209.661	111.644
ENSG00000101298.13	SNPH	44.3439	-1.96753	0.0500989	0.376566	6	0	48	48	133	100	11.6679	0	97.9456	35.7539	62.2432	58.4526
ENSG00000182584.4	ACTL10	4.19559	-1.96654	0.293207	NA	2	2	0	7	17	10	3.8893	2.26898	0	5.21411	7.9559	5.84526
ENSG00000198346.10	ZNF813	634.516	-1.96597	9.65616e-05	0.0108587	126	173	159	1591	2625	1074	245.026	196.267	324.445	1185.09	1228.48	627.781
ENSG00000171847.10	FAM90A1	6.95126	1.96531	0.317893	0.735652	18	0	0	9	0	0	35.0037	0	0	6.70386	0	0
ENSG00000179958.8	DCTPP1	66.6883	-1.96518	0.00970351	0.17939	11	62	4	212	138	133	21.3912	70.3385	8.16213	157.913	64.5832	77.7419
ENSG00000005801.16	ZNF195	240.113	-1.96515	6.13298e-05	0.00825029	40	131	36	444	1079	522	77.786	148.618	73.4592	330.724	504.965	305.122
ENSG00000167642.12	SPINT2	36.4751	-1.96449	0.0318827	0.311554	23	6	0	178	23	41	44.727	6.80695	0	132.587	10.7639	23.9656
ENSG00000185745.9	IFIT1	39.0191	-1.96391	0.0100584	0.181885	14	11	5	73	180	78	27.2251	12.4794	10.2027	54.3758	84.2389	45.593
ENSG00000254462.1	TMX2-CTNND1	2.54723	-1.96182	0.458052	NA	0	1	0	0	9	17	0	1.13449	0	0	4.21194	9.93694
ENSG00000185100.10	ADSSL1	101.092	1.95872	0.00217293	0.0741128	197	34	46	47	36	67	383.096	38.5727	93.8645	35.0091	16.8478	39.1632
ENSG00000225930.3	DKFZP434L187	12.027	-1.95693	0.140512	0.555946	0	6	4	16	88	7	0	6.80695	8.16213	11.918	41.1835	4.09168
ENSG00000172893.15	DHCR7	157.09	-1.95625	0.000701658	0.037761	33	40	27	262	221	820	64.1735	45.3797	55.0944	195.157	103.427	479.311
ENSG00000213714.1	FAM209B	12.1386	1.95467	0.0829399	0.455752	12	9	10	4	4	24	23.3358	10.2104	20.4053	2.97949	1.87198	14.0286
ENSG00000136870.10	ZNF189	218.787	-1.95452	0.000118649	0.0124016	43	117	20	545	1132	205	83.62	132.736	40.8107	405.956	529.769	119.828
ENSG00000196976.7	LAGE3	17.6377	-1.95433	0.0517823	0.381646	3	10	2	57	60	24	5.83395	11.3449	4.08107	42.4578	28.0796	14.0286
ENSG00000231841.1	RP11-206F17.2	1.98882	-1.95405	0.538272	NA	0	0	0	0	23	2	0	0	0	0	10.7639	1.16905
ENSG00000168939.11	SPRY3	5.12292	1.95148	0.289974	0.717553	2	4	3	1	33	0	3.8893	4.53797	6.1216	0.744873	15.4438	0
ENSG00000158716.8	DUSP23	28.6511	-1.95103	0.0347326	0.321299	8	25	0	90	109	17	15.5572	28.3623	0	67.0386	51.0113	9.93694
ENSG00000181751.9	C5orf30	11.7394	-1.95096	0.136939	0.551809	2	16	0	32	25	22	3.8893	18.1519	0	23.836	11.6998	12.8596
ENSG00000211454.13	AKR7L	21.08	1.95065	0.0607028	0.407156	20	14	19	15	44	2	38.893	15.8829	38.7701	11.1731	20.5917	1.16905
ENSG00000124549.14	BTN2A3P	877.856	1.94974	0.000306108	0.021705	625	421	1248	197	683	960	1215.41	477.621	2546.59	146.74	319.64	561.145
ENSG00000152128.13	TMEM163	11.5172	-1.94832	0.137974	0.552993	2	15	0	30	39	13	3.8893	17.0174	0	22.3462	18.2518	7.59883
ENSG00000255310.2	AF131215.2	2.68331	-1.94642	0.410309	NA	0	4	0	5	13	3	0	4.53797	0	3.72437	6.08392	1.75358
ENSG00000126062.3	TMEM115	176.721	-1.94573	0.000129286	0.0127539	43	62	31	452	615	374	83.62	70.3385	63.2565	336.683	287.816	218.613
ENSG00000170619.9	COMMD5	72.5375	-1.94524	0.00245727	0.0794829	8	21	29	154	192	226	15.5572	23.8243	59.1755	114.711	89.8548	132.103
ENSG00000169105.7	CHST14	203.612	-1.93986	0.000183514	0.0152688	55	124	10	588	887	172	106.956	140.677	20.4053	437.986	415.111	100.538
ENSG00000251493.4	FOXD1	10.8946	-1.93952	0.117953	0.523126	2	6	1	30	16	39	3.8893	6.80695	2.04053	22.3462	7.4879	22.7965
ENSG00000168646.12	AXIN2	33.3879	-1.93942	0.0190049	0.246465	5	4	13	120	30	96	9.72325	4.53797	26.5269	89.3848	14.0398	56.1145
ENSG00000179918.18	SEPHS2	268.84	-1.93859	0.000829896	0.041622	75	202	14	697	818	526	145.849	229.167	28.5675	519.177	382.819	307.46
ENSG00000196866.2	HIST1H2AD	152.532	1.93794	0.000187293	0.0154495	111	321	75	79	156	86	215.856	364.172	153.04	58.845	73.007	50.2692
ENSG00000254550.1	OMP	14.398	1.93773	0.0934513	0.4789	8	3	25	1	11	18	15.5572	3.40348	51.0133	0.744873	5.14793	10.5215
ENSG00000278566.1	OR4F29	25.8521	-1.93718	0.0488538	0.371733	0	18	5	1	157	86	0	20.4209	10.2027	0.744873	73.475	50.2692
ENSG00000188486.3	H2AFX	483.898	-1.93693	0.00419172	0.110911	90	383	27	703	952	2172	175.019	434.51	55.0944	523.646	445.53	1269.59
ENSG00000113924.11	HGD	9.56248	-1.93681	0.157453	0.578502	0	9	2	9	59	15	0	10.2104	4.08107	6.70386	27.6116	8.76788
ENSG00000159228.12	CBR1	54.1823	-1.93671	0.00853158	0.170324	9	52	3	144	194	76	17.5019	58.9936	6.1216	107.262	90.7908	44.4239
ENSG00000116863.10	ADPRHL2	123.629	-1.93605	0.000490491	0.030301	25	45	24	367	396	230	48.6163	51.0521	48.9728	273.369	185.326	134.441
ENSG00000213865.7	C8orf44	9.54252	-1.93582	0.181534	0.611086	8	2	0	11	58	7	15.5572	2.26898	0	8.19361	27.1436	4.09168
ENSG00000197841.14	ZNF181	162.817	-1.93582	0.00339274	0.0966269	12	77	43	369	890	149	23.3358	87.3559	87.7429	274.858	416.515	87.0943
ENSG00000131459.12	GFPT2	27.7761	-1.93499	0.0186768	0.245033	4	9	8	48	69	110	7.7786	10.2104	16.3243	35.7539	32.2916	64.2978
ENSG00000142686.7	C1orf216	18.3986	-1.93468	0.0571186	0.397217	1	8	7	42	70	36	1.94465	9.07593	14.2837	31.2847	32.7596	21.0429
ENSG00000099377.13	HSD3B7	5.24173	-1.93366	0.31264	0.731427	7	0	0	15	3	9	13.6126	0	0	11.1731	1.40398	5.26073
ENSG00000231181.1	RP13-15M17.1	11.6791	-1.93333	0.141381	0.556479	5	1	2	4	44	54	9.72325	1.13449	4.08107	2.97949	20.5917	31.5644
ENSG00000217555.12	CKLF	241.362	-1.93278	0.00288916	0.0882998	35	300	10	760	660	247	68.0628	340.348	20.4053	566.104	308.876	144.378
ENSG00000222020.2	AC062017.1	6.94531	1.93199	0.16238	0.585212	3	17	4	2	6	7	5.83395	19.2864	8.16213	1.48975	2.80796	4.09168
ENSG00000163040.14	CCDC74A	67.3309	1.93192	0.00657799	0.146117	91	73	27	30	29	91	176.963	82.8179	55.0944	22.3462	13.5718	53.1918
ENSG00000152804.10	HHEX	48.2344	-1.93084	0.0137113	0.211757	15	22	3	83	109	199	29.1698	24.9588	6.1216	61.8245	51.0113	116.321
ENSG00000173218.14	VANGL1	254.742	-1.93021	7.76391e-05	0.00915047	71	91	33	781	910	363	138.07	103.239	67.3376	581.746	425.874	212.183
ENSG00000228305.2	AC016734.2	5.31429	-1.92879	0.270956	0.698149	5	1	0	13	13	9	9.72325	1.13449	0	9.68336	6.08392	5.26073
ENSG00000144648.15	ACKR2	7.70581	-1.92864	0.176004	0.60434	1	4	1	31	20	9	1.94465	4.53797	2.04053	23.0911	9.35988	5.26073
ENSG00000279696.1	RP11-178H8.7	8.61724	-1.92854	0.146777	0.563553	2	4	1	15	48	13	3.8893	4.53797	2.04053	11.1731	22.4637	7.59883
ENSG00000110660.14	SLC35F2	9.45401	-1.92842	0.153233	0.572765	0	5	4	21	22	29	0	5.67246	8.16213	15.6423	10.2959	16.9512
ENSG00000088926.13	F11	2.4699	1.92731	0.50384	NA	0	11	0	0	5	0	0	12.4794	0	0	2.33997	0
ENSG00000232568.2	RPL23AP35	2.5312	-1.92454	0.423355	NA	0	3	0	2	17	4	0	3.40348	0	1.48975	7.9559	2.3381
ENSG00000087253.12	LPCAT2	21.9046	-1.92105	0.0715696	0.431034	8	9	0	115	24	15	15.5572	10.2104	0	85.6604	11.2319	8.76788
ENSG00000116237.15	ICMT	81.5031	-1.92034	0.00174004	0.0665928	18	23	20	200	314	156	35.0037	26.0933	40.8107	148.975	146.95	91.186
ENSG00000136425.12	CIB2	5.04997	-1.91872	0.281274	0.708555	0	4	1	13	25	4	0	4.53797	2.04053	9.68336	11.6998	2.3381
ENSG00000181061.13	HIGD1A	4.01877	-1.91716	0.30931	NA	1	3	0	12	16	4	1.94465	3.40348	0	8.93848	7.4879	2.3381
ENSG00000136842.13	TMOD1	26.5131	-1.91713	0.0286446	0.296695	12	4	5	64	83	59	23.3358	4.53797	10.2027	47.6719	38.8435	34.487
ENSG00000005001.9	PRSS22	26.7039	1.91705	0.0347247	0.321299	8	40	26	1	31	53	15.5572	45.3797	53.0539	0.744873	14.5078	30.9799
ENSG00000168246.5	UBTD2	62.3308	-1.91636	0.0110478	0.191378	37	24	2	151	202	109	71.9521	27.2278	4.08107	112.476	94.5348	63.7133
ENSG00000188725.7	SMIM15	165.788	-1.91631	0.00227487	0.0763274	50	129	7	356	557	361	97.2325	146.349	14.2837	265.175	260.673	211.014
ENSG00000171469.10	ZNF561	589.728	-1.91392	9.97672e-05	0.0111322	186	251	66	1361	1707	1616	361.705	284.757	134.675	1013.77	798.866	944.593
ENSG00000196417.12	ZNF765	976.393	-1.91379	1.74029e-05	0.00317086	183	402	202	2158	3776	2155	355.871	456.066	412.188	1607.44	1767.14	1259.65
ENSG00000164746.13	C7orf57	41.0567	1.91196	0.00931302	0.176378	41	45	29	14	27	57	79.7307	51.0521	59.1755	10.4282	12.6358	33.318
ENSG00000169429.10	CXCL8	1561.26	1.91017	0.00292435	0.0886882	3485	15	644	499	17	1505	6777.11	17.0174	1314.1	371.692	7.9559	879.711
ENSG00000136197.12	C7orf25	3.2445	-1.90964	0.35876	NA	0	1	2	5	15	6	0	1.13449	4.08107	3.72437	7.01991	3.50715
ENSG00000108786.10	HSD17B1	3.44078	-1.90883	0.351073	NA	2	1	0	7	6	13	3.8893	1.13449	0	5.21411	2.80796	7.59883
ENSG00000228612.2	HK2P1	16.324	1.90821	0.0666692	0.420524	30	5	8	7	4	18	58.3395	5.67246	16.3243	5.21411	1.87198	10.5215
ENSG00000073711.10	PPP2R3A	30.9596	-1.90695	0.0233011	0.271356	2	27	4	41	193	38	3.8893	30.6313	8.16213	30.5398	90.3228	22.212
ENSG00000215156.5	RP11-1023L17.2	5.26198	1.90405	0.264807	0.692825	7	4	2	5	12	0	13.6126	4.53797	4.08107	3.72437	5.61593	0
ENSG00000106952.7	TNFSF8	25.3312	-1.90385	0.0269177	0.288889	5	9	5	65	47	88	9.72325	10.2104	10.2027	48.4168	21.9957	51.4383
ENSG00000183978.7	COA3	34.0046	-1.90373	0.0215068	0.260957	9	9	5	87	184	26	17.5019	10.2104	10.2027	64.804	86.1109	15.1977
ENSG00000258876.1	RP11-270M14.5	1.22763	-1.90343	0.622392	NA	0	0	0	0	2	11	0	0	0	0	0.935988	6.42978
ENSG00000121318.2	TAS2R10	1.75482	-1.90317	0.568398	NA	0	0	0	0	20	2	0	0	0	0	9.35988	1.16905
ENSG00000261131.1	RP11-93O14.2	1.75482	-1.90317	0.568398	NA	0	0	0	0	20	2	0	0	0	0	9.35988	1.16905
ENSG00000180257.13	ZNF816	1369.41	-1.90205	0.000361977	0.0246793	352	1138	80	3371	4490	2507	684.517	1291.05	163.243	2510.97	2101.29	1465.41
ENSG00000228172.5	RP1-317E23.3	2.6485	-1.90194	0.394194	NA	0	1	1	2	9	12	0	1.13449	2.04053	1.48975	4.21194	7.01431
ENSG00000141232.4	TOB1	420.636	-1.90193	0.00253326	0.0812111	170	290	14	1013	1146	932	330.591	329.003	28.5675	754.557	536.321	544.778
ENSG00000237017.1	AC012314.8	28.2042	1.90188	0.0290014	0.297751	18	30	28	3	46	33	35.0037	34.0348	57.1349	2.23462	21.5277	19.2893
ENSG00000116133.11	DHCR24	55.5872	-1.90083	0.00447595	0.115254	17	15	10	149	210	92	33.0591	17.0174	20.4053	110.986	98.2787	53.7764
ENSG00000125845.6	BMP2	10.187	-1.90008	0.178108	0.607693	3	3	0	21	5	58	5.83395	3.40348	0	15.6423	2.33997	33.9025
ENSG00000163464.7	CXCR1	174.607	-1.89971	0.000286317	0.0209201	28	125	18	357	879	235	54.4502	141.811	36.7296	265.92	411.367	137.364
ENSG00000248099.3	INSL3	4.29393	-1.89957	0.339744	NA	0	5	0	2	36	3	0	5.67246	0	1.48975	16.8478	1.75358
ENSG00000252464.1	RN7SKP70	6.69557	-1.89793	0.218969	0.651916	3	4	0	13	28	12	5.83395	4.53797	0	9.68336	13.1038	7.01431
ENSG00000124731.12	TREM1	90.2941	1.89738	0.046774	0.364153	212	3	10	54	0	112	412.266	3.40348	20.4053	40.2232	0	65.4669
ENSG00000183963.18	SMTN	23.0264	-1.8965	0.0302761	0.304326	5	10	4	47	93	52	9.72325	11.3449	8.16213	35.0091	43.5234	30.3953
ENSG00000105991.7	HOXA1	7.68283	-1.89629	0.199358	0.63108	5	3	0	16	25	16	9.72325	3.40348	0	11.918	11.6998	9.35241
ENSG00000162438.11	CTRC	46.1794	1.89608	0.00837457	0.168592	23	11	80	9	13	75	44.727	12.4794	163.243	6.70386	6.08392	43.8394
ENSG00000229807.10	XIST	9.74181	1.89604	0.190693	0.620152	0	16	14	9	2	7	0	18.1519	28.5675	6.70386	0.935988	4.09168
ENSG00000172985.10	SH3RF3	10.9368	1.89573	0.105395	0.502838	10	7	10	4	3	23	19.4465	7.94144	20.4053	2.97949	1.40398	13.4441
ENSG00000228766.3	RPL7L1P8	6.70362	-1.8949	0.193309	0.623581	1	2	2	19	13	20	1.94465	2.26898	4.08107	14.1526	6.08392	11.6905
ENSG00000164284.14	GRPEL2	78.8387	-1.89465	0.00814862	0.165432	12	72	7	162	182	253	23.3358	81.6834	14.2837	120.67	85.1749	147.885
ENSG00000167447.12	SMG8	370.505	-1.89377	0.000648129	0.0358814	95	228	33	985	867	980	184.742	258.664	67.3376	733.7	405.751	572.835
ENSG00000224051.6	CPTP	27.2559	-1.89226	0.0278435	0.293032	3	17	5	71	106	44	5.83395	19.2864	10.2027	52.886	49.6073	25.7191
ENSG00000217624.2	RP11-204C16.4	4.05509	-1.89186	0.350961	NA	0	7	0	3	24	5	0	7.94144	0	2.23462	11.2319	2.92263
ENSG00000240764.3	PCDHGC5	3.19087	-1.89048	0.404288	NA	0	0	3	1	10	13	0	0	6.1216	0.744873	4.67994	7.59883
ENSG00000196890.4	HIST3H2BB	2655.56	1.88889	7.65267e-05	0.00915047	1171	4012	2568	758	1593	4370	2277.19	4551.58	5240.09	564.614	745.514	2554.38
ENSG00000242349.5	NPPA-AS1	13.3564	-1.88856	0.162013	0.585068	1	1	8	14	100	6	1.94465	1.13449	16.3243	10.4282	46.7994	3.50715
ENSG00000154040.20	CABYR	6.46903	-1.88741	0.200087	0.632006	2	2	1	13	16	23	3.8893	2.26898	2.04053	9.68336	7.4879	13.4441
ENSG00000262539.1	RP11-259G18.3	4.9977	1.88709	0.294692	0.72064	6	6	1	0	4	13	11.6679	6.80695	2.04053	0	1.87198	7.59883
ENSG00000185055.10	EFCAB10	1.72995	-1.88603	0.509299	NA	1	0	0	3	12	1	1.94465	0	0	2.23462	5.61593	0.584526
ENSG00000197483.9	ZNF628	120.477	-1.88485	0.000611484	0.0347893	29	47	21	294	316	348	56.3949	53.3211	42.8512	218.993	147.886	203.415
ENSG00000143368.9	SF3B4	303.804	-1.8847	0.000981692	0.0460276	58	237	30	717	787	817	112.79	268.875	61.216	534.074	368.311	477.557
ENSG00000117115.12	PADI2	9.5101	1.88397	0.191715	0.620961	14	0	8	15	0	4	27.2251	0	16.3243	11.1731	0	2.3381
ENSG00000211668.2	IGLV2-11	65.0879	-1.88322	0.0167066	0.232567	25	43	0	86	452	30	48.6163	48.7831	0	64.0591	211.533	17.5358
ENSG00000090432.6	MUL1	132.139	-1.88038	0.00132237	0.0570282	38	72	12	343	350	331	73.8967	81.6834	24.4864	255.492	163.798	193.478
ENSG00000232164.1	AC092669.3	3.10905	-1.87976	0.403161	NA	0	3	0	1	26	4	0	3.40348	0	0.744873	12.1678	2.3381
ENSG00000184588.17	PDE4B	335.635	-1.87949	0.000847405	0.0421324	101	38	68	404	355	1999	196.41	43.1107	138.756	300.929	166.138	1168.47
ENSG00000259040.5	BLOC1S5-TXNDC5	4.1008	1.87834	0.323698	NA	1	4	5	2	0	11	1.94465	4.53797	10.2027	1.48975	0	6.42978
ENSG00000181027.10	FKRP	42.5463	-1.87834	0.0389857	0.339988	12	2	19	87	202	54	23.3358	2.26898	38.7701	64.804	94.5348	31.5644
ENSG00000178229.7	ZNF543	503.615	-1.87798	6.78212e-05	0.00867293	98	141	155	1013	1551	1496	190.576	159.963	316.283	754.557	725.858	874.45
ENSG00000165312.6	OTUD1	170.011	-1.87736	0.000681589	0.0371621	65	62	18	412	443	466	126.402	70.3385	36.7296	306.888	207.321	272.389
ENSG00000228335.1	AC073063.10	11.9894	-1.87727	0.152675	0.572765	11	3	0	19	58	10	21.3912	3.40348	0	14.1526	27.1436	5.84526
ENSG00000133317.14	LGALS12	6.76303	-1.87655	0.244651	0.672811	1	0	6	10	8	26	1.94465	0	12.2432	7.44873	3.74395	15.1977
ENSG00000204311.12	DFNB59	2.66778	-1.87609	0.426717	NA	0	3	0	2	20	3	0	3.40348	0	1.48975	9.35988	1.75358
ENSG00000162194.12	LBHD1	83.158	-1.87609	0.0192161	0.247686	8	23	28	173	526	43	15.5572	26.0933	57.1349	128.863	246.165	25.1346
ENSG00000084073.8	ZMPSTE24	218.231	-1.87518	0.000525134	0.0317595	32	177	27	459	813	460	62.2288	200.805	55.0944	341.897	380.479	268.882
ENSG00000106565.17	TMEM176B	29.1357	-1.87426	0.0736867	0.437014	5	1	8	177	20	11	9.72325	1.13449	16.3243	131.843	9.35988	6.42978
ENSG00000112208.11	BAG2	30.6898	-1.87415	0.0307394	0.307053	8	19	2	66	68	106	15.5572	21.5553	4.08107	49.1616	31.8236	61.9597
ENSG00000126353.3	CCR7	98.0958	-1.87365	0.00740671	0.155866	26	4	20	568	50	79	50.5609	4.53797	40.8107	423.088	23.3997	46.1775
ENSG00000173262.11	SLC2A14	688.53	1.87339	0.000869665	0.0426743	357	567	688	182	182	2000	694.24	643.257	1403.89	135.567	85.1749	1169.05
ENSG00000184517.11	ZFP1	100.278	-1.8719	0.00385064	0.105173	17	94	8	212	375	192	33.0591	106.642	16.3243	157.913	175.498	112.229
ENSG00000179761.11	PIPOX	61.228	1.87153	0.00289548	0.0882998	31	126	43	33	67	35	60.2842	142.946	87.7429	24.5808	31.3556	20.4584
ENSG00000124466.8	LYPD3	6.10055	-1.87103	0.24866	0.677123	0	2	4	13	14	17	0	2.26898	8.16213	9.68336	6.55191	9.93694
ENSG00000156853.12	ZNF689	39.655	-1.87067	0.0108947	0.189852	13	11	7	80	105	132	25.2805	12.4794	14.2837	59.5899	49.1394	77.1574
ENSG00000105220.14	GPI	86593.3	1.86987	0.000182774	0.0152688	88459	139991	38005	60042	46912	76114	172022	158819	77550.5	44723.7	21954.5	44490.6
ENSG00000187713.6	TMEM203	35.8721	-1.8693	0.0175403	0.238408	8	25	3	96	114	69	15.5572	28.3623	6.1216	71.5079	53.3513	40.3323
ENSG00000282100.1	HSP90AB4P	250.388	1.86875	0.00880595	0.171943	155	390	131	13	754	220	301.421	442.452	267.31	9.68336	352.867	128.596
ENSG00000169031.18	COL4A3	71.7815	1.86738	0.00441755	0.114777	70	10	86	31	6	140	136.126	11.3449	175.486	23.0911	2.80796	81.8336
ENSG00000159720.11	ATP6V0D1	463.698	-1.86497	0.000154741	0.0139209	73	122	182	864	1441	1390	141.959	138.408	371.377	643.571	674.379	812.491
ENSG00000175564.12	UCP3	7.79284	-1.86289	0.207396	0.639465	3	1	1	10	56	7	5.83395	1.13449	2.04053	7.44873	26.2077	4.09168
ENSG00000185567.6	AHNAK2	8.91242	1.86284	0.251243	0.68086	0	2	19	1	0	20	0	2.26898	38.7701	0.744873	0	11.6905
ENSG00000213976.4	CTD-2561J22.2	119.596	-1.86248	0.00143497	0.0593106	30	44	19	149	641	273	58.3395	49.9176	38.7701	110.986	299.984	159.576
ENSG00000175906.4	ARL4D	128.773	-1.86191	0.00916838	0.175725	44	53	7	218	204	607	85.5646	60.1281	14.2837	162.382	95.4707	354.807
ENSG00000181201.3	HIST3H2BA	190.733	1.86062	0.000300855	0.0215448	88	234	213	60	111	302	171.129	265.471	434.634	44.6924	51.9473	176.527
ENSG00000067533.5	RRP15	98.6737	-1.85977	0.00136476	0.0577777	23	26	28	206	348	247	44.727	29.4968	57.1349	153.444	162.862	144.378
ENSG00000139405.15	RITA1	45.7262	-1.85822	0.0122205	0.200647	9	38	3	125	171	59	17.5019	43.1107	6.1216	93.1092	80.027	34.487
ENSG00000121858.10	TNFSF10	228.1	-1.85721	0.000622966	0.0351646	58	150	12	831	700	196	112.79	170.174	24.4864	618.99	327.596	114.567
ENSG00000173801.16	JUP	25.4218	-1.85408	0.0562658	0.395647	22	1	3	85	40	35	42.7823	1.13449	6.1216	63.3142	18.7198	20.4584
ENSG00000136630.12	HLX	9.61833	-1.85388	0.235246	0.665882	13	0	0	36	7	4	25.2805	0	0	26.8154	3.27596	2.3381
ENSG00000205018.2	RP11-830F9.6	4.78324	1.85378	0.387916	0.786063	3	0	5	17	0	0	5.83395	0	10.2027	12.6628	0	0
ENSG00000168101.14	NUDT16L1	36.6311	-1.85313	0.0135557	0.211202	11	14	5	104	89	91	21.3912	15.8829	10.2027	77.4668	41.6515	53.1918
ENSG00000256188.3	TAS2R30	279.587	-1.85297	0.00605783	0.138848	24	337	7	86	1781	576	46.6716	382.324	14.2837	64.0591	833.497	336.687
ENSG00000226549.3	SCDP1	9.70311	-1.85034	0.191582	0.620961	0	5	3	5	80	9	0	5.67246	6.1216	3.72437	37.4395	5.26073
ENSG00000155719.16	OTOA	21.3519	1.85001	0.0507322	0.379148	10	4	40	4	8	27	19.4465	4.53797	81.6213	2.97949	3.74395	15.7822
ENSG00000282989.1	KB-1396H2.2	36.0038	-1.84982	0.0411132	0.347495	1	19	5	12	343	22	1.94465	21.5553	10.2027	8.93848	160.522	12.8596
ENSG00000260565.6	CTD-2270P14.1	21.9735	-1.84941	0.0401401	0.343951	4	7	6	25	86	77	7.7786	7.94144	12.2432	18.6218	40.2475	45.0085
ENSG00000175899.14	A2M	5.10982	-1.84916	0.329441	0.743479	6	0	0	20	5	3	11.6679	0	0	14.8975	2.33997	1.75358
ENSG00000254400.1	RP11-732A19.8	20.1453	1.84861	0.0602676	0.406298	6	45	13	4	10	41	11.6679	51.0521	26.5269	2.97949	4.67994	23.9656
ENSG00000117519.15	CNN3	8.7696	-1.8485	0.159332	0.580672	1	2	4	22	16	28	1.94465	2.26898	8.16213	16.3872	7.4879	16.3667
ENSG00000179299.16	NSUN7	6.17745	1.84829	0.22966	0.662338	12	2	2	3	1	8	23.3358	2.26898	4.08107	2.23462	0.467994	4.67621
ENSG00000186162.10	CIDECP	17.2203	-1.84795	0.0617592	0.408718	3	9	3	27	53	62	5.83395	10.2104	6.1216	20.1116	24.8037	36.2406
ENSG00000158042.8	MRPL17	99.3184	1.84749	0.00676561	0.147552	91	219	25	48	59	96	176.963	248.454	51.0133	35.7539	27.6116	56.1145
ENSG00000163053.10	SLC16A14	20.5778	1.84437	0.0827173	0.455357	3	11	28	2	2	78	5.83395	12.4794	57.1349	1.48975	0.935988	45.593
ENSG00000049323.15	LTBP1	10.4051	-1.84392	0.178748	0.608394	2	13	0	23	17	32	3.8893	14.7484	0	17.1321	7.9559	18.7048
ENSG00000258984.5	UBE2F-SCLY	54.6584	1.84348	0.00684522	0.148837	23	37	72	13	16	132	44.727	41.9762	146.918	9.68336	7.4879	77.1574
ENSG00000197375.12	SLC22A5	47.2484	-1.84257	0.0213281	0.260957	6	2	38	114	34	156	11.6679	2.26898	77.5403	84.9156	15.9118	91.186
ENSG00000103066.12	PLA2G15	37.0171	-1.84106	0.0196661	0.249578	23	10	2	113	100	53	44.727	11.3449	4.08107	84.1707	46.7994	30.9799
ENSG00000165118.14	C9orf64	66.8696	-1.84017	0.0050615	0.123483	12	27	14	186	275	88	23.3358	30.6313	28.5675	138.546	128.698	51.4383
ENSG00000182109.7	RP11-69E11.4	14.0375	1.83995	0.153039	0.572765	6	3	23	0	25	18	11.6679	3.40348	46.9323	0	11.6998	10.5215
ENSG00000185897.6	FFAR3	31.9209	1.83939	0.553843	0.866713	57	16	0	40	0	56	110.845	18.1519	0	29.7949	0	32.7334
ENSG00000153253.15	SCN3A	6.28942	-1.83938	0.246333	0.674861	2	4	0	26	15	5	3.8893	4.53797	0	19.3667	7.01991	2.92263
ENSG00000255815.3	KRT8P11	2.0034	-1.83787	0.487121	NA	0	2	0	1	13	5	0	2.26898	0	0.744873	6.08392	2.92263
ENSG00000256690.1	RP11-727F15.9	4.76318	-1.83763	0.306381	0.72749	1	3	0	7	36	2	1.94465	3.40348	0	5.21411	16.8478	1.16905
ENSG00000113273.15	ARSB	124.597	-1.83665	0.014153	0.213702	11	22	70	129	798	152	21.3912	24.9588	142.837	96.0887	373.459	88.8479
ENSG00000277632.1	CCL3	45368.9	1.83499	0.000116261	0.012396	42312	86638	17484	23253	41081	33221	82282	98290.1	35676.7	17320.5	19225.7	19418.5
ENSG00000262919.7	FAM58A	78.456	-1.83418	0.00202513	0.0721226	18	27	18	192	213	215	35.0037	30.6313	36.7296	143.016	99.6827	125.673
ENSG00000061337.15	LZTS1	8.66329	-1.83351	0.195147	0.62481	0	3	5	3	41	29	0	3.40348	10.2027	2.23462	19.1877	16.9512
ENSG00000226137.5	BAIAP2-AS1	21.3906	-1.83202	0.05483	0.391499	4	9	3	79	77	16	7.7786	10.2104	6.1216	58.845	36.0355	9.35241
ENSG00000198018.6	ENTPD7	82.3074	-1.8301	0.0020345	0.0721226	13	47	14	119	432	164	25.2805	53.3211	28.5675	88.6399	202.173	95.8622
ENSG00000171451.13	DSEL	4.97324	-1.82975	0.290977	0.718208	2	3	0	13	10	14	3.8893	3.40348	0	9.68336	4.67994	8.18336
ENSG00000249129.1	SUDS3P1	3.81619	-1.82962	0.396935	NA	2	0	0	4	33	1	3.8893	0	0	2.97949	15.4438	0.584526
ENSG00000232187.1	FTH1P7	12.4568	1.82896	0.0921047	0.475866	21	9	4	13	5	6	40.8377	10.2104	8.16213	9.68336	2.33997	3.50715
ENSG00000165029.15	ABCA1	939.485	1.8275	0.00113759	0.050695	1761	109	625	514	213	566	3424.53	123.66	1275.33	382.865	99.6827	330.842
ENSG00000101439.8	CST3	92.3973	-1.82359	0.0183873	0.243161	63	1	6	502	69	21	122.513	1.13449	12.2432	373.926	32.2916	12.275
ENSG00000174574.15	AKIRIN1	278.594	-1.82342	0.000709774	0.037761	58	172	37	547	754	903	112.79	195.133	75.4997	407.446	352.867	527.827
ENSG00000186431.18	FCAR	527.513	1.82283	0.0189622	0.246465	1474	5	60	94	10	164	2866.41	5.67246	122.432	70.0181	4.67994	95.8622
ENSG00000226479.3	TMEM185B	160.097	-1.82249	0.00043245	0.0280391	41	70	24	394	661	256	79.7307	79.4144	48.9728	293.48	309.344	149.639
ENSG00000177370.4	TIMM22	81.746	-1.82231	0.00271169	0.0852227	11	39	22	165	232	254	21.3912	44.2452	44.8917	122.904	108.575	148.47
ENSG00000254272.1	RP11-382J24.2	37.2833	1.82218	0.0335183	0.316785	12	70	23	2	125	24	23.3358	79.4144	46.9323	1.48975	58.4992	14.0286
ENSG00000269713.7	NBPF9	25063.8	1.82199	0.00174808	0.0665928	18232	25954	21940	3403	39238	33901	35454.9	29444.6	44769.3	2534.8	18363.1	19816
ENSG00000118162.13	KPTN	9.52657	-1.82192	0.194791	0.62481	0	5	4	20	52	7	0	5.67246	8.16213	14.8975	24.3357	4.09168
ENSG00000198835.3	GJC2	13.1015	-1.82172	0.140974	0.556093	10	1	1	37	52	7	19.4465	1.13449	2.04053	27.5603	24.3357	4.09168
ENSG00000250090.1	RP13-401N8.3	5.75953	-1.8213	0.318152	0.735781	0	11	0	2	34	8	0	12.4794	0	1.48975	15.9118	4.67621
ENSG00000171246.5	NPTX1	2.85378	-1.81992	0.468214	NA	0	2	0	0	18	11	0	2.26898	0	0	8.42389	6.42978
ENSG00000262655.3	SPON1	6.67661	-1.8199	0.276088	0.702991	1	0	2	38	1	9	1.94465	0	4.08107	28.3052	0.467994	5.26073
ENSG00000057593.13	F7	2.58587	-1.81979	0.471284	NA	0	0	2	2	20	1	0	0	4.08107	1.48975	9.35988	0.584526
ENSG00000213598.4	RP11-112J1.1	15.2165	1.81945	0.0751227	0.440376	21	7	12	6	9	16	40.8377	7.94144	24.4864	4.46924	4.21194	9.35241
ENSG00000197380.10	DACT3	5.9797	1.81912	0.368489	0.77367	17	0	0	3	0	1	33.0591	0	0	2.23462	0	0.584526
ENSG00000171659.13	GPR34	3.11248	-1.81698	0.416912	NA	3	0	0	13	3	3	5.83395	0	0	9.68336	1.40398	1.75358
ENSG00000007384.15	RHBDF1	3.60194	1.81661	0.374607	NA	1	2	4	0	1	15	1.94465	2.26898	8.16213	0	0.467994	8.76788
ENSG00000205683.11	DPF3	7.43635	-1.81642	0.191497	0.620961	1	2	3	14	16	28	1.94465	2.26898	6.1216	10.4282	7.4879	16.3667
ENSG00000152475.6	ZNF837	2.37741	-1.81579	0.5026	NA	1	0	0	9	12	0	1.94465	0	0	6.70386	5.61593	0
ENSG00000163599.14	CTLA4	6.09487	-1.81509	0.246001	0.674643	1	1	2	23	5	17	1.94465	1.13449	4.08107	17.1321	2.33997	9.93694
ENSG00000106034.17	CPED1	4.00945	-1.8129	0.386742	NA	5	0	0	7	2	14	9.72325	0	0	5.21411	0.935988	8.18336
ENSG00000117009.11	KMO	7.70971	-1.81285	0.238071	0.666662	7	1	0	31	8	8	13.6126	1.13449	0	23.0911	3.74395	4.67621
ENSG00000166913.12	YWHAB	546.904	-1.81156	0.000711905	0.037761	84	152	227	1236	1952	1109	163.351	172.443	463.201	920.664	913.524	648.239
ENSG00000180611.6	MB21D2	13.0542	-1.8112	0.146192	0.563345	10	2	0	49	8	28	19.4465	2.26898	0	36.4988	3.74395	16.3667
ENSG00000130544.11	ZNF557	337.39	-1.81053	0.00096387	0.045638	54	69	171	616	1115	875	105.011	78.2799	348.931	458.842	521.813	511.46
ENSG00000200370.1	RNA5S17	10.4112	1.81039	0.119364	0.52446	13	7	7	8	3	13	25.2805	7.94144	14.2837	5.95899	1.40398	7.59883
ENSG00000160888.6	IER2	433.189	-1.80967	0.000129246	0.0127539	86	222	81	901	1346	1221	167.24	251.857	165.283	671.131	629.92	713.706
ENSG00000121957.12	GPSM2	35.3634	-1.80905	0.0328889	0.314762	15	22	1	92	102	68	29.1698	24.9588	2.04053	68.5284	47.7354	39.7477
ENSG00000226361.5	TERF1P5	16.9773	-1.80793	0.0710593	0.430846	4	3	6	21	48	69	7.7786	3.40348	12.2432	15.6423	22.4637	40.3323
ENSG00000211669.2	IGLV3-10	3.6341	-1.80757	0.481239	NA	0	0	0	1	45	0	0	0	0	0.744873	21.0597	0
ENSG00000184557.4	SOCS3	63.7457	-1.80708	0.0303319	0.304673	58	2	8	88	38	287	112.79	2.26898	16.3243	65.5489	17.7838	167.759
ENSG00000214193.9	SH3D21	2793.2	1.80657	0.000580817	0.0341236	2996	2184	2024	1063	1319	4989	5826.17	2477.73	4130.04	791.801	617.284	2916.2
ENSG00000119703.13	ZC2HC1C	2.89043	-1.80648	0.413702	NA	0	1	1	3	23	2	0	1.13449	2.04053	2.23462	10.7639	1.16905
ENSG00000079435.9	LIPE	24.5084	-1.80622	0.0441291	0.357475	5	6	8	66	94	36	9.72325	6.80695	16.3243	49.1616	43.9914	21.0429
ENSG00000154813.9	DPH3	50.7054	-1.80588	0.0115437	0.194795	12	34	5	97	158	147	23.3358	38.5727	10.2027	72.2527	73.943	85.9253
ENSG00000172594.12	SMPDL3A	8.11616	-1.80538	0.206746	0.639222	4	4	0	30	15	12	7.7786	4.53797	0	22.3462	7.01991	7.01431
ENSG00000182578.13	CSF1R	94.3839	-1.80416	0.00456007	0.116379	69	9	3	461	106	39	134.181	10.2104	6.1216	343.387	49.6073	22.7965
ENSG00000115138.10	POMC	8.39252	-1.80393	0.175587	0.603773	1	3	3	23	24	18	1.94465	3.40348	6.1216	17.1321	11.2319	10.5215
ENSG00000241852.9	C8orf58	35.3164	-1.80326	0.0237711	0.27351	5	13	11	80	159	53	9.72325	14.7484	22.4459	59.5899	74.411	30.9799
ENSG00000197951.8	ZNF71	64.1799	-1.80279	0.00469599	0.118586	10	29	17	131	241	150	19.4465	32.9003	34.6891	97.5784	112.787	87.6788
ENSG00000170476.15	MZB1	4.83139	-1.80211	0.308021	0.728431	3	2	0	7	16	14	5.83395	2.26898	0	5.21411	7.4879	8.18336
ENSG00000171105.13	INSR	177.494	1.80156	0.000499635	0.0306032	296	103	79	151	80	105	575.617	116.853	161.202	112.476	37.4395	61.3752
ENSG00000196542.8	SPTSSB	13.2134	-1.80146	0.15343	0.572765	1	8	1	71	16	10	1.94465	9.07593	2.04053	52.886	7.4879	5.84526
ENSG00000154710.15	RABGEF1	20.1539	1.80115	0.0532499	0.386116	17	31	11	10	10	31	33.0591	35.1692	22.4459	7.44873	4.67994	18.1203
ENSG00000283239.1	KBTBD11-OT1	10.1052	1.79941	0.180666	0.610161	9	1	15	1	9	11	17.5019	1.13449	30.608	0.744873	4.21194	6.42978
ENSG00000100744.14	GSKIP	38.3689	-1.79935	0.023035	0.270646	17	19	2	99	114	76	33.0591	21.5553	4.08107	73.7425	53.3513	44.4239
ENSG00000227337.1	RPL23AP43	2.27839	-1.79925	0.493753	NA	0	4	0	3	1	11	0	4.53797	0	2.23462	0.467994	6.42978
ENSG00000146834.13	MEPCE	430.094	-1.79871	0.000391654	0.0263433	152	221	40	1051	1298	962	295.587	250.723	81.6213	782.862	607.456	562.314
ENSG00000114491.13	UMPS	455.247	-1.79812	0.00013191	0.0127539	124	252	54	1011	1728	911	241.137	285.892	110.189	753.067	808.693	532.503
ENSG00000205240.4	OR7E36P	8.78548	-1.79725	0.20307	0.634605	2	10	0	12	41	16	3.8893	11.3449	0	8.93848	19.1877	9.35241
ENSG00000107731.12	UNC5B	4.27834	-1.79566	0.333857	NA	0	1	3	4	8	20	0	1.13449	6.1216	2.97949	3.74395	11.6905
ENSG00000187164.18	SHTN1	6.19789	-1.7956	0.297389	0.721857	2	0	2	32	9	2	3.8893	0	4.08107	23.836	4.21194	1.16905
ENSG00000102178.12	UBL4A	60.364	-1.79444	0.00538008	0.128639	12	36	9	138	238	112	23.3358	40.8417	18.3648	102.793	111.383	65.4669
ENSG00000074696.12	HACD3	181.787	-1.79393	0.000637978	0.0358713	33	45	72	377	471	560	64.1735	51.0521	146.918	280.817	220.425	327.334
ENSG00000269897.5	COMMD3-BMI1	5.36988	-1.79366	0.300776	0.723957	1	7	0	8	20	12	1.94465	7.94144	0	5.95899	9.35988	7.01431
ENSG00000143590.13	EFNA3	15.623	1.79108	0.0891816	0.469353	28	15	2	15	5	8	54.4502	17.0174	4.08107	11.1731	2.33997	4.67621
ENSG00000054598.6	FOXC1	34.9308	-1.78985	0.0394435	0.341429	8	16	3	59	44	180	15.5572	18.1519	6.1216	43.9475	20.5917	105.215
ENSG00000185085.2	INTS5	285.84	-1.78945	0.00041196	0.0268314	95	169	21	803	971	416	184.742	191.729	42.8512	598.133	454.422	243.163
ENSG00000110536.13	PTPMT1	38.493	-1.78912	0.0159958	0.227514	10	23	4	99	140	65	19.4465	26.0933	8.16213	73.7425	65.5191	37.9942
ENSG00000123415.15	SMUG1	17.4304	-1.78878	0.0854587	0.462897	3	7	3	46	94	11	5.83395	7.94144	6.1216	34.2642	43.9914	6.42978
ENSG00000240935.6	PLGLA	1.28683	-1.78872	0.636672	NA	0	0	0	0	14	2	0	0	0	0	6.55191	1.16905
ENSG00000198754.5	OXCT2	18.0093	-1.78868	0.0677827	0.423609	7	5	3	29	63	54	13.6126	5.67246	6.1216	21.6013	29.4836	31.5644
ENSG00000142494.13	SLC47A1	3.89266	1.78821	0.373646	NA	3	11	0	3	6	0	5.83395	12.4794	0	2.23462	2.80796	0
ENSG00000135338.13	LCA5	4.02835	-1.7881	0.357699	NA	1	0	3	10	11	6	1.94465	0	6.1216	7.44873	5.14793	3.50715
ENSG00000272807.1	RP11-260M2.1	3.96581	-1.78665	0.42241	NA	0	2	0	0	41	4	0	2.26898	0	0	19.1877	2.3381
ENSG00000280798.1	LINC00294	20.7713	-1.78645	0.0611458	0.407535	6	15	1	32	106	35	11.6679	17.0174	2.04053	23.836	49.6073	20.4584
ENSG00000165434.7	PGM2L1	127.31	-1.78638	0.00180015	0.0680087	31	107	7	266	604	149	60.2842	121.391	14.2837	198.136	282.668	87.0943
ENSG00000115414.18	FN1	7.84644	1.78454	0.233655	0.66536	5	1	11	13	0	7	9.72325	1.13449	22.4459	9.68336	0	4.09168
ENSG00000174151.14	CYB561D1	57.6597	-1.78449	0.0086362	0.171039	8	32	13	154	173	123	15.5572	36.3037	26.5269	114.711	80.9629	71.8967
ENSG00000278735.1	RP11-12A20.10	2.81493	-1.78398	0.478633	NA	0	2	0	0	20	9	0	2.26898	0	0	9.35988	5.26073
ENSG00000180902.17	D2HGDH	2516.42	1.78342	0.000717565	0.037761	1244	908	3576	351	940	6246	2419.15	1030.12	7296.95	261.451	439.914	3650.95
ENSG00000251215.1	GOLGA5P1	9.47279	-1.78255	0.23588	0.665882	2	3	0	4	97	2	3.8893	3.40348	0	2.97949	45.3954	1.16905
ENSG00000220161.4	FLJ35934	8.10359	1.78056	0.22284	0.655272	3	29	1	3	2	8	5.83395	32.9003	2.04053	2.23462	0.935988	4.67621
ENSG00000124120.10	TTPAL	83.4246	-1.78045	0.00276904	0.0862718	24	28	17	172	333	177	46.6716	31.7658	34.6891	128.118	155.842	103.461
ENSG00000141098.12	GFOD2	29.7825	-1.77874	0.0355524	0.323477	12	18	1	71	131	32	23.3358	20.4209	2.04053	52.886	61.3072	18.7048
ENSG00000240912.1	RP11-274J15.2	11.4455	1.7787	0.116561	0.519919	4	19	11	4	6	19	7.7786	21.5553	22.4459	2.97949	2.80796	11.106
ENSG00000204519.10	ZNF551	731.568	-1.7773	0.000354529	0.024475	182	333	116	1208	1910	2784	353.926	377.786	236.702	899.807	893.868	1627.32
ENSG00000131773.13	KHDRBS3	9.84475	1.77652	0.223162	0.655311	21	3	1	1	2	19	40.8377	3.40348	2.04053	0.744873	0.935988	11.106
ENSG00000198042.10	MAK16	399.185	-1.77573	0.00132329	0.0570282	76	347	42	770	1182	1097	147.793	393.669	85.7024	573.553	553.169	641.225
ENSG00000230366.9	DSCR9	2.91404	-1.77556	0.413001	NA	0	1	1	1	9	16	0	1.13449	2.04053	0.744873	4.21194	9.35241
ENSG00000135521.8	LTV1	228.066	-1.77514	0.00144213	0.0593106	22	62	132	362	630	721	42.7823	70.3385	269.35	269.644	294.836	421.443
ENSG00000148153.13	INIP	60.8574	-1.77442	0.00880643	0.171943	20	39	4	161	194	108	38.893	44.2452	8.16213	119.925	90.7908	63.1288
ENSG00000183484.11	GPR132	122.862	-1.77441	0.00511601	0.124229	29	31	31	319	578	127	56.3949	35.1692	63.2565	237.615	270.5	74.2348
ENSG00000169612.3	FAM103A1	203.773	-1.77414	0.00901412	0.173563	55	186	10	413	449	627	106.956	211.015	20.4053	307.633	210.129	366.498
ENSG00000275140.1	CH17-478G19.2	12.337	1.7726	0.139246	0.55444	7	15	11	11	26	1	13.6126	17.0174	22.4459	8.19361	12.1678	0.584526
ENSG00000099840.13	IZUMO4	38.4493	1.77165	0.0149213	0.220075	28	25	45	12	22	63	54.4502	28.3623	91.824	8.93848	10.2959	36.8251
ENSG00000159399.9	HK2	13688.1	1.7708	0.000999096	0.0465404	20928	9285	5827	8956	4277	17680	40697.6	10533.8	11890.2	6671.09	2001.61	10334.4
ENSG00000234825.3	XRCC6P2	4.5865	1.76943	0.280628	NA	2	12	2	2	7	2	3.8893	13.6139	4.08107	1.48975	3.27596	1.16905
ENSG00000242338.6	BMS1P4	3.53451	-1.76905	0.419663	NA	0	0	5	3	5	11	0	0	10.2027	2.23462	2.33997	6.42978
ENSG00000275778.1	PRH1-PRR4	3.08078	-1.76624	0.408365	NA	2	1	0	3	9	12	3.8893	1.13449	0	2.23462	4.21194	7.01431
ENSG00000030582.16	GRN	523.659	-1.76616	0.00113539	0.050695	372	74	37	1809	1532	333	723.41	83.9524	75.4997	1347.48	716.967	194.647
ENSG00000232706.3	NUTM2HP	178.903	1.766	0.00165499	0.0640376	147	151	184	132	197	86	285.864	171.308	375.458	98.3233	92.1948	50.2692
ENSG00000254995.4	STX16-NPEPL1	300.495	1.7652	0.00313517	0.0922855	169	107	444	39	186	566	328.646	121.391	905.997	29.0501	87.0469	330.842
ENSG00000214629.3	RPSAP6	21.5832	-1.76374	0.0841003	0.458748	2	6	6	16	176	21	3.8893	6.80695	12.2432	11.918	82.3669	12.275
ENSG00000166411.13	IDH3A	144.467	-1.76107	0.000805915	0.0409906	34	68	26	357	506	287	66.1181	77.1454	53.0539	265.92	236.805	167.759
ENSG00000145014.17	TMEM44	6.51935	-1.76059	0.262374	0.690117	2	6	0	19	13	14	3.8893	6.80695	0	14.1526	6.08392	8.18336
ENSG00000160683.4	CXCR5	4.49469	-1.75852	0.339045	NA	3	1	0	19	5	6	5.83395	1.13449	0	14.1526	2.33997	3.50715
ENSG00000227379.2	PPIAP2	52.496	-1.75732	0.086873	0.463945	78	10	1	21	157	104	151.683	11.3449	2.04053	15.6423	73.475	60.7907
ENSG00000215440.11	NPEPL1	125.593	1.75684	0.0239248	0.274401	59	26	208	6	112	219	114.734	29.4968	424.431	4.46924	52.4153	128.011
ENSG00000255339.6	RP11-411B6.6	85.3209	1.75675	0.00921438	0.176138	49	37	120	11	60	160	95.2879	41.9762	244.864	8.19361	28.0796	93.5241
ENSG00000175857.8	GAPT	2.57629	-1.75604	0.503882	NA	1	0	0	15	5	0	1.94465	0	0	11.1731	2.33997	0
ENSG00000169918.9	OTUD7A	5.9789	1.75529	0.303166	0.725623	0	3	14	1	3	3	0	3.40348	28.5675	0.744873	1.40398	1.75358
ENSG00000066336.11	SPI1	117.373	-1.75502	0.0638028	0.412568	276	1	1	155	52	42	536.724	1.13449	2.04053	115.455	24.3357	24.5501
ENSG00000268278.1	RP11-420K14.1	4.89962	1.75478	0.317198	0.735106	3	8	2	0	6	13	5.83395	9.07593	4.08107	0	2.80796	7.59883
ENSG00000198736.11	MSRB1	41.5829	-1.7546	0.016631	0.231963	14	14	6	108	183	48	27.2251	15.8829	12.2432	80.4463	85.6429	28.0572
ENSG00000128266.8	GNAZ	9.45099	-1.75327	0.173055	0.6007	4	3	1	21	47	10	7.7786	3.40348	2.04053	15.6423	21.9957	5.84526
ENSG00000198431.15	TXNRD1	1153.4	-1.75318	0.000157539	0.0140175	265	628	187	2013	3778	3496	515.332	712.461	381.58	1499.43	1768.08	2043.5
ENSG00000079257.7	LXN	40.2608	-1.74883	0.0163295	0.230212	13	20	4	104	167	51	25.2805	22.6898	8.16213	77.4668	78.155	29.8108
ENSG00000179859.8	AC025335.1	77.0308	1.74842	0.00836134	0.168579	59	144	37	53	39	87	114.734	163.367	75.4997	39.4783	18.2518	50.8537
ENSG00000018280.16	SLC11A1	530.402	1.74732	0.028656	0.296695	1437	12	75	67	19	278	2794.46	13.6139	153.04	49.9065	8.89188	162.498
ENSG00000154016.13	GRAP	94.3764	-1.74722	0.00958846	0.178446	20	21	33	283	343	111	38.893	23.8243	67.3376	210.799	160.522	64.8823
ENSG00000196659.9	TTC30B	110.815	-1.74677	0.00256321	0.0818067	11	84	13	118	797	104	21.3912	95.2973	26.5269	87.8951	372.991	60.7907
ENSG00000149489.8	ROM1	14.9569	-1.74639	0.0995484	0.488211	4	3	5	31	63	27	7.7786	3.40348	10.2027	23.0911	29.4836	15.7822
ENSG00000129993.14	CBFA2T3	9.90699	-1.74571	0.270483	0.697981	17	0	0	26	5	8	33.0591	0	0	19.3667	2.33997	4.67621
ENSG00000130766.4	SESN2	146.198	-1.74439	0.00373827	0.102688	45	74	16	251	373	533	87.5093	83.9524	32.6485	186.963	174.562	311.552
ENSG00000222038.3	POTEJ	4.62036	-1.74407	0.336353	NA	1	5	0	16	10	6	1.94465	5.67246	0	11.918	4.67994	3.50715
ENSG00000138172.10	CALHM2	238.223	-1.74353	0.0016056	0.0631449	36	159	25	658	1173	152	70.0074	180.384	51.0133	490.127	548.957	88.8479
ENSG00000250329.1	KDELC1P1	17.164	-1.74319	0.094553	0.480091	3	3	7	12	82	55	5.83395	3.40348	14.2837	8.93848	38.3755	32.1489
ENSG00000167771.5	RCOR2	4.2021	-1.74306	0.361667	NA	1	4	0	14	4	11	1.94465	4.53797	0	10.4282	1.87198	6.42978
ENSG00000214243.3	AC004980.10	258.554	1.74296	0.00389207	0.105504	165	550	106	67	240	390	320.867	623.971	216.297	49.9065	112.319	227.965
ENSG00000204428.12	LY6G5C	10.1364	-1.74233	0.220068	0.653259	2	5	0	33	57	0	3.8893	5.67246	0	24.5808	26.6757	0
ENSG00000137502.9	RAB30	257.957	1.74219	0.00805515	0.164229	253	447	77	117	132	415	491.997	507.118	157.121	87.1502	61.7752	242.578
ENSG00000129538.13	RNASE1	24.7927	-1.7418	0.136212	0.551066	30	0	0	98	1	29	58.3395	0	0	72.9976	0.467994	16.9512
ENSG00000244380.1	RP11-24C3.2	20.287	1.74174	0.0698721	0.42761	31	21	6	8	14	22	60.2842	23.8243	12.2432	5.95899	6.55191	12.8596
ENSG00000172058.15	SERF1A	335.457	-1.74153	0.00212972	0.0733377	31	88	218	582	889	955	60.2842	99.8353	444.836	433.516	416.047	558.222
ENSG00000123689.5	G0S2	39.0821	1.74141	0.172478	0.599964	96	0	4	3	0	64	186.686	0	8.16213	2.23462	0	37.4096
ENSG00000185090.14	MANEAL	22.4745	-1.74074	0.0867332	0.463945	2	5	15	50	89	27	3.8893	5.67246	30.608	37.2437	41.6515	15.7822
ENSG00000131019.10	ULBP3	14.2543	-1.74066	0.113956	0.516137	3	2	7	43	34	26	5.83395	2.26898	14.2837	32.0296	15.9118	15.1977
ENSG00000255200.1	AP003068.18	6.00385	-1.73916	0.286445	0.713435	4	2	0	11	33	4	7.7786	2.26898	0	8.19361	15.4438	2.3381
ENSG00000228801.5	RP11-110G21.1	7.60047	-1.73853	0.234483	0.665545	4	4	0	26	21	7	7.7786	4.53797	0	19.3667	9.82787	4.09168
ENSG00000079691.17	LRRC16A	11.2129	-1.73825	0.150755	0.570142	3	2	3	45	28	11	5.83395	2.26898	6.1216	33.5193	13.1038	6.42978
ENSG00000242607.1	RPS3AP34	1.88502	-1.73805	0.55631	NA	0	1	0	0	13	7	0	1.13449	0	0	6.08392	4.09168
ENSG00000106333.12	PCOLCE	83.1332	1.7376	0.0037267	0.102659	62	117	61	54	49	99	120.568	132.736	124.473	40.2232	22.9317	57.868
ENSG00000204580.12	DDR1	17.338	-1.73691	0.115339	0.518326	12	3	1	36	91	10	23.3358	3.40348	2.04053	26.8154	42.5874	5.84526
ENSG00000247626.4	MARS2	96.0368	-1.73607	0.00248221	0.0799305	27	25	27	186	260	308	52.5056	28.3623	55.0944	138.546	121.678	180.034
ENSG00000146070.16	PLA2G7	81.6577	-1.73366	0.0323507	0.312604	107	0	2	326	11	51	208.078	0	4.08107	242.829	5.14793	29.8108
ENSG00000107443.15	CCNJ	55.7748	-1.73362	0.00830017	0.167876	14	26	10	92	199	164	27.2251	29.4968	20.4053	68.5284	93.1308	95.8622
ENSG00000225828.1	FAM229A	59.6778	-1.73297	0.023416	0.271595	20	53	1	71	320	93	38.893	60.1281	2.04053	52.886	149.758	54.3609
ENSG00000123612.15	ACVR1C	4.7565	-1.73284	0.378531	NA	5	0	0	16	1	11	9.72325	0	0	11.918	0.467994	6.42978
ENSG00000163602.9	RYBP	1350.85	1.73258	0.00218302	0.0741128	1513	2034	470	742	775	1678	2942.26	2307.56	959.051	552.696	362.695	980.834
ENSG00000183813.6	CCR4	28.4906	-1.73226	0.111633	0.513105	16	1	1	94	0	114	31.1144	1.13449	2.04053	70.0181	0	66.6359
ENSG00000090382.6	LYZ	5177.32	-1.73007	7.55554e-05	0.00915047	3568	41	91	31074	346	1001	6938.51	46.5142	185.689	23146.2	161.926	585.11
ENSG00000255883.1	RP11-79P5.10	14.1508	-1.72918	0.194993	0.62481	2	21	0	22	11	61	3.8893	23.8243	0	16.3872	5.14793	35.6561
ENSG00000111452.12	ADGRD1	8.36783	1.72915	0.254176	0.682578	14	0	6	5	0	12	27.2251	0	12.2432	3.72437	0	7.01431
ENSG00000278272.1	HIST1H3C	102.932	-1.72873	0.00881125	0.171943	11	98	17	173	251	349	21.3912	111.18	34.6891	128.863	117.466	203.999
ENSG00000221303.1	SNORA79	199.742	1.72854	0.0176514	0.239241	291	133	56	271	14	272	565.893	150.887	114.27	201.861	6.55191	158.991
ENSG00000114812.12	VIPR1	7.92413	-1.72837	0.232137	0.662919	3	1	1	42	8	6	5.83395	1.13449	2.04053	31.2847	3.74395	3.50715
ENSG00000211945.2	IGHV1-18	5.6987	-1.72803	0.340137	0.753839	6	0	0	26	3	3	11.6679	0	0	19.3667	1.40398	1.75358
ENSG00000185495.10	RP11-504P24.3	31.8864	-1.72701	0.0373655	0.332616	11	20	2	46	144	71	21.3912	22.6898	4.08107	34.2642	67.3911	41.5013
ENSG00000183148.6	ANKRD20A2	569.975	1.72695	0.00134914	0.0576246	443	16	747	426	4	1192	861.48	18.1519	1524.28	317.316	1.87198	696.755
ENSG00000213204.8	RP3-382I10.7	6.58805	-1.72661	0.279295	0.706739	6	2	0	13	24	8	11.6679	2.26898	0	9.68336	11.2319	4.67621
ENSG00000105369.9	CD79A	21.963	-1.72568	0.0856717	0.462897	12	9	0	89	62	5	23.3358	10.2104	0	66.2937	29.0156	2.92263
ENSG00000248568.1	KRT8P48	93.3104	1.72481	0.0237267	0.273436	19	42	164	6	191	80	36.9484	47.6487	334.647	4.46924	89.3868	46.7621
ENSG00000113389.15	NPR3	7.65613	-1.72428	0.260457	0.689157	0	1	6	4	7	45	0	1.13449	12.2432	2.97949	3.27596	26.3037
ENSG00000214093.3	RP11-247I13.3	17.9284	1.72394	0.0865026	0.463945	11	22	15	2	36	21	21.3912	24.9588	30.608	1.48975	16.8478	12.275
ENSG00000267048.1	RP11-566K11.7	5.91253	1.72311	0.348616	0.760098	3	0	10	0	1	15	5.83395	0	20.4053	0	0.467994	8.76788
ENSG00000168939.11_PAR_Y	SPRY3	5.97462	1.72294	0.351108	0.761694	1	1	7	0	37	2	1.94465	1.13449	14.2837	0	17.3158	1.16905
ENSG00000257838.5	RP11-368J21.3	30.1199	1.72152	0.0410306	0.347	6	9	62	4	14	39	11.6679	10.2104	126.513	2.97949	6.55191	22.7965
ENSG00000230067.3	HSPD1P6	9.89921	-1.72128	0.23031	0.662828	5	0	3	4	13	59	9.72325	0	6.1216	2.97949	6.08392	34.487
ENSG00000197798.8	FAM118B	115.571	-1.72039	0.0246547	0.278337	12	13	120	175	360	191	23.3358	14.7484	244.864	130.353	168.478	111.644
ENSG00000167565.12	SERTAD3	67.2252	-1.71974	0.0298374	0.303091	17	61	3	123	131	243	33.0591	69.204	6.1216	91.6194	61.3072	142.04
ENSG00000142961.14	MOB3C	142.06	-1.71771	0.00197827	0.071188	23	76	32	335	584	228	44.727	86.2214	65.2971	249.533	273.308	133.272
ENSG00000189152.10	GRAPL	67.8659	-1.71722	0.0115377	0.194795	23	14	16	198	257	79	44.727	15.8829	32.6485	147.485	120.274	46.1775
ENSG00000116985.11	BMP8B	33.2927	-1.71647	0.0398536	0.342889	6	10	9	125	97	34	11.6679	11.3449	18.3648	93.1092	45.3954	19.8739
ENSG00000141542.10	RAB40B	22.2857	-1.71574	0.0625607	0.410465	7	3	9	51	59	56	13.6126	3.40348	18.3648	37.9885	27.6116	32.7334
ENSG00000204410.14	MSH5	113.803	1.71532	0.0188848	0.245792	74	76	124	9	185	182	143.904	86.2214	253.026	6.70386	86.5789	106.384
ENSG00000110218.8	PANX1	126.71	-1.71473	0.00742134	0.155946	17	174	8	163	523	252	33.0591	197.402	16.3243	121.414	244.761	147.3
ENSG00000214211.2	CTAGE14P	2.86181	-1.7139	0.435338	NA	0	1	2	6	11	4	0	1.13449	4.08107	4.46924	5.14793	2.3381
ENSG00000189164.14	ZNF527	176.23	-1.71382	0.000718207	0.037761	33	78	47	311	605	503	64.1735	88.4904	95.9051	231.656	283.136	294.016
ENSG00000187954.12	CYHR1	151.976	-1.71312	0.00230662	0.0770336	46	38	40	393	553	250	89.4539	43.1107	81.6213	292.735	258.801	146.131
ENSG00000125775.14	SDCBP2	27.9541	1.70985	0.0421809	0.352104	18	45	19	24	11	34	35.0037	51.0521	38.7701	17.877	5.14793	19.8739
ENSG00000074276.10	CDHR2	22.0669	1.70981	0.0913622	0.47424	16	7	30	2	28	30	31.1144	7.94144	61.216	1.48975	13.1038	17.5358
ENSG00000125910.5	S1PR4	138.351	-1.70964	0.0015648	0.0622203	45	59	14	470	481	123	87.5093	66.935	28.5675	350.091	225.105	71.8967
ENSG00000183856.10	IQGAP3	4.46283	-1.70843	0.370225	NA	5	1	0	3	18	9	9.72325	1.13449	0	2.23462	8.42389	5.26073
ENSG00000204301.6	NOTCH4	5.86262	-1.70765	0.330916	0.744948	2	3	0	1	43	12	3.8893	3.40348	0	0.744873	20.1237	7.01431
ENSG00000119559.15	C19orf25	15.082	-1.70765	0.119855	0.525307	1	8	5	44	53	20	1.94465	9.07593	10.2027	32.7744	24.8037	11.6905
ENSG00000214626.2	POLR3DP1	3.87755	1.70721	0.372225	NA	1	5	4	0	11	4	1.94465	5.67246	8.16213	0	5.14793	2.3381
ENSG00000179632.9	MAF1	925.761	-1.70698	0.000364148	0.0246793	283	608	88	2344	3010	1677	550.336	689.771	179.567	1745.98	1408.66	980.25
ENSG00000180720.7	CHRM4	7.75445	-1.70689	0.252282	0.681031	0	2	7	9	16	27	0	2.26898	14.2837	6.70386	7.4879	15.7822
ENSG00000271011.1	RP11-171I2.5	3.32176	-1.70675	0.415856	NA	1	2	0	1	22	8	1.94465	2.26898	0	0.744873	10.2959	4.67621
ENSG00000171208.9	NETO2	6.36257	-1.70646	0.254048	0.68245	1	2	2	23	16	9	1.94465	2.26898	4.08107	17.1321	7.4879	5.26073
ENSG00000140749.8	IGSF6	30.1756	-1.70635	0.0756451	0.441416	22	3	0	163	25	3	42.7823	3.40348	0	121.414	11.6998	1.75358
ENSG00000141570.10	CBX8	64.7403	-1.70571	0.0129738	0.206515	27	28	6	139	149	203	52.5056	31.7658	12.2432	103.537	69.7311	118.659
ENSG00000101210.10	EEF1A2	9.93079	1.7054	0.181755	0.611257	20	7	1	7	3	7	38.893	7.94144	2.04053	5.21411	1.40398	4.09168
ENSG00000243904.1	RPSAP5	5.53959	1.70536	0.287107	0.714368	5	12	1	6	1	5	9.72325	13.6139	2.04053	4.46924	0.467994	2.92263
ENSG00000197496.5	SLC2A10	22.6043	-1.70417	0.0872283	0.464626	2	20	2	66	108	9	3.8893	22.6898	4.08107	49.1616	50.5433	5.26073
ENSG00000174125.7	TLR1	765.773	-1.70397	0.000187832	0.0154495	238	436	83	2021	2637	1246	462.827	494.638	169.364	1505.39	1234.1	728.319
ENSG00000279598.1	RP11-65L3.3	25.779	-1.70372	0.0752877	0.440556	6	15	1	15	211	24	11.6679	17.0174	2.04053	11.1731	98.7467	14.0286
ENSG00000050327.14	ARHGEF5	109.967	-1.70341	0.0200156	0.252281	6	1	142	61	53	491	11.6679	1.13449	289.756	45.4373	24.8037	287.002
ENSG00000236269.1	ENO1-IT1	3.70263	1.7013	0.388442	NA	3	11	0	1	3	3	5.83395	12.4794	0	0.744873	1.40398	1.75358
ENSG00000198556.13	ZNF789	44.4849	-1.70107	0.0270329	0.289218	11	13	9	43	288	78	21.3912	14.7484	18.3648	32.0296	134.782	45.593
ENSG00000099785.10	2018-03-02	37.07	-1.701	0.039597	0.341498	7	12	9	105	177	27	13.6126	13.6139	18.3648	78.2117	82.8349	15.7822
ENSG00000259954.1	IL21R-AS1	2.87894	-1.70052	0.439885	NA	2	1	0	2	13	8	3.8893	1.13449	0	1.48975	6.08392	4.67621
ENSG00000278730.1	RP11-147L13.11	886.871	-1.7005	0.00699584	0.150072	466	715	20	1486	3732	1214	906.207	811.162	40.8107	1106.88	1746.55	709.614
ENSG00000025039.14	RRAGD	110.339	1.69877	0.0137831	0.212413	151	85	41	112	18	165	293.642	96.4318	83.6619	83.4258	8.42389	96.4467
ENSG00000172531.14	PPP1CA	1398.52	-1.69784	0.000220848	0.017371	307	713	232	3848	5554	1790	597.008	808.893	473.404	2866.27	2599.24	1046.3
ENSG00000237827.1	RP11-332O19.2	7.90778	1.69632	0.271307	0.698314	3	19	1	0	36	2	5.83395	21.5553	2.04053	0	16.8478	1.16905
ENSG00000240889.1	NDUFB2-AS1	5.95361	-1.69555	0.307486	0.728431	0	4	2	10	37	4	0	4.53797	4.08107	7.44873	17.3158	2.3381
ENSG00000159348.12	CYB5R1	77.6346	-1.69468	0.00579069	0.134873	33	37	5	235	279	75	64.1735	41.9762	10.2027	175.045	130.57	43.8394
ENSG00000223583.1	RP3-476K8.4	6.63094	-1.6928	0.279843	0.706925	2	4	0	11	47	2	3.8893	4.53797	0	8.19361	21.9957	1.16905
ENSG00000269890.1	RP5-1139B12.2	29.2597	-1.69278	0.0641394	0.413307	1	26	7	65	134	32	1.94465	29.4968	14.2837	48.4168	62.7112	18.7048
ENSG00000160868.14	CYP3A4	2.56125	1.6927	0.565804	NA	0	12	0	0	0	3	0	13.6139	0	0	0	1.75358
ENSG00000225025.2	KIF4CP	9.07524	-1.69262	0.280852	0.708049	0	13	0	1	77	5	0	14.7484	0	0.744873	36.0355	2.92263
ENSG00000154165.4	GPR15	8.52899	-1.69189	0.257775	0.685534	10	1	0	26	9	12	19.4465	1.13449	0	19.3667	4.21194	7.01431
ENSG00000180739.13	S1PR5	451.754	-1.69131	0.000351487	0.0244411	111	231	82	1034	1266	1202	215.856	262.068	167.324	770.199	592.48	702.6
ENSG00000159079.18	C21orf59	56.9193	-1.69044	0.0108441	0.189201	11	32	11	154	176	110	21.3912	36.3037	22.4459	114.711	82.3669	64.2978
ENSG00000114383.9	TUSC2	54.8581	-1.69044	0.0235979	0.273045	26	34	2	131	152	115	50.5609	38.5727	4.08107	97.5784	71.1351	67.2205
ENSG00000199270.1	RNA5S12	13.3616	1.68868	0.122278	0.529025	14	14	7	13	3	20	27.2251	15.8829	14.2837	9.68336	1.40398	11.6905
ENSG00000121406.8	ZNF549	454.667	-1.68765	0.000264113	0.0199039	91	242	98	798	1532	1309	176.963	274.547	199.972	594.409	716.967	765.144
ENSG00000218891.4	ZNF579	28.9944	-1.68662	0.0342705	0.319971	9	10	6	79	82	61	17.5019	11.3449	12.2432	58.845	38.3755	35.6561
ENSG00000271268.1	AC015849.14	9.64379	-1.68528	0.209165	0.640856	1	4	2	9	78	7	1.94465	4.53797	4.08107	6.70386	36.5035	4.09168
ENSG00000105376.4	ICAM5	69.3637	1.68468	0.0121449	0.200016	72	34	61	23	29	141	140.015	38.5727	124.473	17.1321	13.5718	82.4181
ENSG00000221949.5	LINC01465	4.18222	-1.68397	0.376524	NA	1	4	0	3	25	8	1.94465	4.53797	0	2.23462	11.6998	4.67621
ENSG00000166228.8	PCBD1	35.4101	-1.68263	0.0635356	0.411967	8	52	0	95	116	22	15.5572	58.9936	0	70.763	54.2873	12.8596
ENSG00000180884.9	ZNF792	151.651	-1.68262	0.00159659	0.0629625	33	87	24	399	588	215	64.1735	98.7008	48.9728	297.205	275.18	125.673
ENSG00000108821.13	COL1A1	53.8618	1.6826	0.0875321	0.465309	9	3	51	1	1	337	17.5019	3.40348	104.067	0.744873	0.467994	196.985
ENSG00000134243.11	SORT1	39.382	-1.68227	0.0494382	0.374336	30	1	7	151	62	36	58.3395	1.13449	14.2837	112.476	29.0156	21.0429
ENSG00000213801.4	ZNF321P	17.409	-1.6819	0.109661	0.51069	1	11	5	31	100	17	1.94465	12.4794	10.2027	23.0911	46.7994	9.93694
ENSG00000215251.3	FASTKD5	415.847	-1.68177	0.00416725	0.110467	111	349	34	801	1076	1221	215.856	395.938	69.3781	596.644	503.561	713.706
ENSG00000105289.14	TJP3	20.326	-1.68147	0.0841223	0.458748	7	1	10	55	23	60	13.6126	1.13449	20.4053	40.968	10.7639	35.0715
ENSG00000169136.9	ATF5	44.7683	-1.68145	0.0565733	0.396438	54	10	0	116	82	47	105.011	11.3449	0	86.4053	38.3755	27.4727
ENSG00000242732.4	RGAG4	17.743	-1.68109	0.0841107	0.458748	4	10	3	31	53	57	7.7786	11.3449	6.1216	23.0911	24.8037	33.318
ENSG00000091106.18	NLRC4	6.63558	-1.68074	0.339499	0.753547	11	0	0	15	3	10	21.3912	0	0	11.1731	1.40398	5.84526
ENSG00000178935.5	ZNF552	147.499	-1.6801	0.0013211	0.0570282	31	83	28	238	598	370	60.2842	94.1628	57.1349	177.28	279.86	216.274
ENSG00000101654.17	RNMT	3128.87	1.67993	0.000606782	0.0347455	2251	3538	2535	1260	1905	5781	4377.41	4013.83	5172.75	938.541	891.528	3379.14
ENSG00000110721.11	CHKA	74.7022	-1.67914	0.024633	0.278311	23	5	44	135	221	178	44.727	5.67246	89.7835	100.558	103.427	104.046
ENSG00000189420.8	ZFP92	8.2903	-1.67912	0.25387	0.68245	4	0	3	12	40	14	7.7786	0	6.1216	8.93848	18.7198	8.18336
ENSG00000198400.11	NTRK1	328.493	1.67823	0.000979422	0.0460276	229	283	342	98	291	509	445.325	321.061	697.862	72.9976	136.186	297.524
ENSG00000160113.5	NR2F6	19.4599	-1.67818	0.0759502	0.441886	9	7	2	54	43	46	17.5019	7.94144	4.08107	40.2232	20.1237	26.8882
ENSG00000251013.1	GAPDHP62	5.54262	-1.67666	0.312708	0.731427	0	5	2	8	20	14	0	5.67246	4.08107	5.95899	9.35988	8.18336
ENSG00000243749.1	TMEM35B	9.61969	-1.67606	0.173346	0.6007	2	5	2	24	31	20	3.8893	5.67246	4.08107	17.877	14.5078	11.6905
ENSG00000240591.1	RP11-247I13.11	3.61072	-1.67562	0.408809	NA	1	0	2	2	9	17	1.94465	0	4.08107	1.48975	4.21194	9.93694
ENSG00000105197.10	TIMM50	197.012	-1.67544	0.00209657	0.0730049	30	150	37	382	595	539	58.3395	170.174	75.4997	284.542	278.456	315.059
ENSG00000124766.6	SOX4	44.0921	-1.67494	0.0506031	0.378503	16	21	2	67	69	211	31.1144	23.8243	4.08107	49.9065	32.2916	123.335
ENSG00000253251.2	CTC-534A2.2	35.9368	-1.67482	0.0437262	0.356194	8	28	3	51	93	138	15.5572	31.7658	6.1216	37.9885	43.5234	80.6645
ENSG00000275111.4	ZNF2	49.2142	-1.67442	0.0141241	0.213702	12	28	8	114	162	108	23.3358	31.7658	16.3243	84.9156	75.815	63.1288
ENSG00000198416.9	ZNF658B	170.378	-1.67303	0.0181398	0.241422	27	53	39	608	721	68	52.5056	60.1281	79.5808	452.883	337.424	39.7477
ENSG00000144369.12	FAM171B	12.1823	-1.67111	0.174763	0.603091	5	10	0	24	33	32	9.72325	11.3449	0	17.877	15.4438	18.7048
ENSG00000188897.8	CTD-3088G3.8	94.0161	1.67078	0.0176834	0.23945	51	43	131	10	106	157	99.1772	48.7831	267.31	7.44873	49.6073	91.7705
ENSG00000268379.1	CTC-360J11.4	3.53553	-1.67019	0.438095	NA	0	5	0	5	24	1	0	5.67246	0	3.72437	11.2319	0.584526
ENSG00000211799.3	TRAV19	3.58511	1.6695	0.480935	NA	3	2	0	18	0	0	5.83395	2.26898	0	13.4077	0	0
ENSG00000239305.6	RNF103	417.363	-1.66941	0.00581863	0.13502	127	414	22	879	1188	910	246.971	469.68	44.8917	654.744	555.977	531.918
ENSG00000203778.7	FAM229B	11.6839	1.66928	0.207305	0.639465	13	29	0	8	4	7	25.2805	32.9003	0	5.95899	1.87198	4.09168
ENSG00000169710.8	FASN	1243.61	-1.66925	0.00697988	0.149953	241	143	922	2197	3854	2582	468.661	162.232	1881.37	1636.49	1803.65	1509.25
ENSG00000126759.12	CFP	44.658	-1.66883	0.0591989	0.404226	39	0	3	215	4	41	75.8414	0	6.1216	160.148	1.87198	23.9656
ENSG00000168356.11	SCN11A	4.10041	1.66864	0.376704	NA	3	7	1	3	14	0	5.83395	7.94144	2.04053	2.23462	6.55191	0
ENSG00000135916.15	ITM2C	26.3742	-1.66833	0.0533205	0.386116	9	2	9	79	16	92	17.5019	2.26898	18.3648	58.845	7.4879	53.7764
ENSG00000161999.11	JMJD8	90.1574	-1.66828	0.00978616	0.17939	26	23	23	220	408	107	50.5609	26.0933	46.9323	163.872	190.941	62.5442
ENSG00000115271.10	GCA	15.7371	-1.66732	0.138915	0.554029	6	1	5	64	37	11	11.6679	1.13449	10.2027	47.6719	17.3158	6.42978
ENSG00000100024.14	UPB1	26.0427	1.66692	0.0519407	0.382024	41	8	17	14	9	31	79.7307	9.07593	34.6891	10.4282	4.21194	18.1203
ENSG00000258317.1	RP11-603J24.5	2.26753	-1.66619	0.512736	NA	0	3	0	6	11	1	0	3.40348	0	4.46924	5.14793	0.584526
ENSG00000127561.14	SYNGR3	26.5843	-1.66582	0.0715229	0.431034	2	26	4	80	86	31	3.8893	29.4968	8.16213	59.5899	40.2475	18.1203
ENSG00000175087.9	PDIK1L	94.9554	-1.6655	0.00436134	0.113933	30	52	12	197	356	196	58.3395	58.9936	24.4864	146.74	166.606	114.567
ENSG00000280355.1	RP11-119F19.5	5.58167	-1.66528	0.329614	0.743479	1	6	0	4	39	6	1.94465	6.80695	0	2.97949	18.2518	3.50715
ENSG00000164776.9	PHKG1	101.004	1.66509	0.00574028	0.133915	91	86	82	38	63	182	176.963	97.5663	167.324	28.3052	29.4836	106.384
ENSG00000177150.12	FAM210A	1920.73	1.66481	0.00445755	0.114986	1949	3428	556	1261	996	2233	3790.12	3889.04	1134.54	939.285	466.122	1305.25
ENSG00000110025.12	SNX15	5.55365	-1.66472	0.31135	0.730492	0	3	3	4	22	18	0	3.40348	6.1216	2.97949	10.2959	10.5215
ENSG00000233924.1	RPSAP13	5.44057	1.66434	0.319963	0.736356	1	11	4	0	9	10	1.94465	12.4794	8.16213	0	4.21194	5.84526
ENSG00000165985.9	C1QL3	10.9237	1.6641	0.226091	0.659286	11	12	1	2	4	43	21.3912	13.6139	2.04053	1.48975	1.87198	25.1346
ENSG00000088827.12	SIGLEC1	3.56738	-1.66365	0.501202	NA	0	0	2	22	2	0	0	0	4.08107	16.3872	0.935988	0
ENSG00000249087.6	ZNF436-AS1	9.17127	1.66313	0.16763	0.594157	4	16	8	6	9	7	7.7786	18.1519	16.3243	4.46924	4.21194	4.09168
ENSG00000239839.6	DEFA3	10.6109	-1.6629	0.264885	0.692825	2	0	2	63	0	15	3.8893	0	4.08107	46.927	0	8.76788
ENSG00000113552.15	GNPDA1	81.5727	-1.66262	0.00690769	0.149618	19	44	11	260	296	82	36.9484	49.9176	22.4459	193.667	138.526	47.9311
ENSG00000171223.5	JUNB	1115.42	-1.66215	0.00232492	0.0772861	432	559	116	1792	3181	3692	840.089	634.181	236.702	1334.81	1488.69	2158.07
ENSG00000163348.3	PYGO2	83.9782	-1.66137	0.00982885	0.17939	34	59	4	205	295	123	66.1181	66.935	8.16213	152.699	138.058	71.8967
ENSG00000242779.6	ZNF702P	95.0045	-1.66124	0.0046453	0.117927	28	65	9	213	371	156	54.4502	73.742	18.3648	158.658	173.626	91.186
ENSG00000170604.4	IRF2BP1	181.659	-1.66095	0.00208352	0.0727918	71	89	20	441	527	402	138.07	100.97	40.8107	328.489	246.633	234.979
ENSG00000171657.5	GPR82	2.66391	-1.66091	0.456607	NA	1	1	0	9	12	1	1.94465	1.13449	0	6.70386	5.61593	0.584526
ENSG00000174123.10	TLR10	3.47246	-1.66062	0.413819	NA	1	3	0	12	4	8	1.94465	3.40348	0	8.93848	1.87198	4.67621
ENSG00000144647.5	POMGNT2	93.1215	-1.66039	0.00445252	0.114986	27	41	17	177	258	295	52.5056	46.5142	34.6891	131.843	120.742	172.435
ENSG00000198890.7	PRMT6	32.5695	-1.65994	0.04048	0.345253	8	9	10	84	129	45	15.5572	10.2104	20.4053	62.5694	60.3712	26.3037
ENSG00000079385.21	CEACAM1	1.98583	-1.65861	0.577101	NA	0	0	1	12	2	0	0	0	2.04053	8.93848	0.935988	0
ENSG00000210082.2	MT-RNR2	469802	1.65838	0.000167508	0.0146128	445399	475386	355068	272978	353690	547380	866145	539322	724528	203334	165525	319958
ENSG00000217783.2	LDHAL6FP	8.88025	-1.65783	0.248664	0.677123	0	4	3	1	67	18	0	4.53797	6.1216	0.744873	31.3556	10.5215
ENSG00000117450.13	PRDX1	130.837	-1.65762	0.00323782	0.0943026	45	73	10	464	344	150	87.5093	82.8179	20.4053	345.621	160.99	87.6788
ENSG00000104142.10	VPS18	302.933	-1.65761	0.000487147	0.0302647	78	113	78	616	991	780	151.683	128.198	159.162	458.842	463.782	455.93
ENSG00000277702.1	CH17-13I23.3	50.8714	1.65716	0.0112959	0.193333	44	68	33	43	36	45	85.5646	77.1454	67.3376	32.0296	16.8478	26.3037
ENSG00000182853.11	VMO1	9.45129	-1.65681	0.261098	0.689587	13	1	0	11	11	29	25.2805	1.13449	0	8.19361	5.14793	16.9512
ENSG00000196456.10	ZNF775	12.9149	-1.65647	0.216008	0.647851	0	3	14	33	31	11	0	3.40348	28.5675	24.5808	14.5078	6.42978
ENSG00000114854.7	TNNC1	41.1963	1.65567	0.0234591	0.271877	55	36	17	52	13	34	106.956	40.8417	34.6891	38.7334	6.08392	19.8739
ENSG00000238578.1	SNORD4A	12.8506	1.65552	0.129609	0.540718	12	16	7	12	4	18	23.3358	18.1519	14.2837	8.93848	1.87198	10.5215
ENSG00000109046.14	WSB1	23761.1	1.65479	0.000596816	0.0347455	19907	17076	23997	8218	20199	34114	38712.2	19372.6	48966.7	6121.37	9453.01	19940.5
ENSG00000197976.11_PAR_Y	AKAP17A	4176.66	1.6545	0.000254675	0.0193957	1911	2381	6121	1055	2638	7069	3716.23	2701.23	12490.1	785.842	1234.57	4132.01
ENSG00000004779.9	NDUFAB1	104.935	-1.65445	0.00524368	0.126006	18	60	24	267	257	271	35.0037	68.0695	48.9728	198.881	120.274	158.406
ENSG00000180340.6	FZD2	22.7013	-1.65365	0.0568059	0.396438	7	8	5	58	66	50	13.6126	9.07593	10.2027	43.2027	30.8876	29.2263
ENSG00000229590.3	MSX2P1	6.18236	-1.6536	0.296134	0.721245	4	3	0	15	24	6	7.7786	3.40348	0	11.1731	11.2319	3.50715
ENSG00000144395.17	CCDC150	14.0491	1.65343	0.132676	0.546264	8	24	7	2	45	8	15.5572	27.2278	14.2837	1.48975	21.0597	4.67621
ENSG00000187325.4	TAF9B	28.1951	-1.65249	0.0851782	0.46244	3	10	9	96	114	15	5.83395	11.3449	18.3648	71.5079	53.3513	8.76788
ENSG00000182326.14	C1S	47.146	1.65165	0.0254474	0.280385	23	33	65	11	73	44	44.727	37.4382	132.635	8.19361	34.1636	25.7191
ENSG00000187536.4	TPM3P7	5.60656	-1.65165	0.326838	0.741991	2	3	0	6	43	3	3.8893	3.40348	0	4.46924	20.1237	1.75358
ENSG00000105552.14	BCAT2	46.9364	-1.65157	0.0341121	0.319569	6	18	17	135	178	53	11.6679	20.4209	34.6891	100.558	83.3029	30.9799
ENSG00000085465.12	OVGP1	66.4298	1.65065	0.0159369	0.2269	49	25	88	15	45	108	95.2879	28.3623	179.567	11.1731	21.0597	63.1288
ENSG00000266340.1	RP11-848P1.4	2.85337	1.65047	0.454832	NA	1	2	3	0	12	2	1.94465	2.26898	6.1216	0	5.61593	1.16905
ENSG00000170458.13	CD14	41.1878	-1.6502	0.0425969	0.352974	24	7	2	177	21	80	46.6716	7.94144	4.08107	131.843	9.82787	46.7621
ENSG00000123989.13	CHPF	69.6761	-1.65005	0.0125602	0.203824	22	49	6	159	234	136	42.7823	55.5901	12.2432	118.435	109.511	79.4955
ENSG00000162694.13	EXTL2	15.8931	-1.64995	0.155386	0.576399	0	12	6	44	51	22	0	13.6139	12.2432	32.7744	23.8677	12.8596
ENSG00000220515.2	PGAM1P10	1.75728	-1.64945	0.551695	NA	0	2	0	2	12	2	0	2.26898	0	1.48975	5.61593	1.16905
ENSG00000241657.1	TRBV11-2	5.9031	1.64905	0.336728	0.750965	11	1	1	13	0	2	21.3912	1.13449	2.04053	9.68336	0	1.16905
ENSG00000121903.14	ZSCAN20	12.5112	-1.64848	0.149226	0.566895	3	4	3	21	73	15	5.83395	4.53797	6.1216	15.6423	34.1636	8.76788
ENSG00000169884.13	WNT10B	102.585	1.64835	0.00486034	0.121085	86	78	94	42	56	189	167.24	88.4904	191.81	31.2847	26.2077	110.475
ENSG00000167272.10	POP5	62.6841	-1.64741	0.0139609	0.212925	10	28	19	169	210	106	19.4465	31.7658	38.7701	125.884	98.2787	61.9597
ENSG00000207062.1	SNORA15	886.233	1.64633	0.00159347	0.0629625	1262	630	373	993	235	920	2454.15	714.73	761.119	739.659	109.979	537.764
ENSG00000177294.6	FBXO39	4.37739	-1.64499	0.376492	NA	3	1	0	8	26	2	5.83395	1.13449	0	5.95899	12.1678	1.16905
ENSG00000149131.15	SERPING1	63.5557	-1.64438	0.0352425	0.322175	44	7	0	355	45	4	85.5646	7.94144	0	264.43	21.0597	2.3381
ENSG00000114395.10	CYB561D2	40.139	-1.6441	0.0243234	0.276768	14	14	7	104	159	54	27.2251	15.8829	14.2837	77.4668	74.411	31.5644
ENSG00000139193.3	CD27	27.1122	-1.64388	0.106351	0.505554	12	9	0	152	19	12	23.3358	10.2104	0	113.221	8.89188	7.01431
ENSG00000152454.3	ZNF256	629.924	-1.64343	0.00669458	0.146793	148	601	52	1118	1465	2028	287.808	681.83	106.108	832.769	685.611	1185.42
ENSG00000205213.13	LGR4	11.7738	-1.64289	0.158702	0.579934	2	2	5	25	10	53	3.8893	2.26898	10.2027	18.6218	4.67994	30.9799
ENSG00000183569.17	SERHL2	12.0393	-1.64285	0.302152	0.725304	0	0	27	7	8	14	0	0	55.0944	5.21411	3.74395	8.18336
ENSG00000169662.8	BCRP6	10.3294	-1.64258	0.170452	0.598048	2	3	4	13	35	35	3.8893	3.40348	8.16213	9.68336	16.3798	20.4584
ENSG00000146757.13	ZNF92	1803.26	-1.64159	0.00212665	0.0733377	560	1351	164	3932	4742	4645	1089	1532.7	334.647	2928.84	2219.23	2715.12
ENSG00000104886.10	PLEKHJ1	22.3246	-1.64134	0.0817095	0.453415	3	6	12	51	77	39	5.83395	6.80695	24.4864	37.9885	36.0355	22.7965
ENSG00000010278.12	CD9	81.0861	1.64099	0.0224686	0.267284	190	4	12	91	2	33	369.484	4.53797	24.4864	67.7835	0.935988	19.2893
ENSG00000164296.6	TIGD6	25.0853	-1.64099	0.0606163	0.407156	8	6	7	61	100	37	15.5572	6.80695	14.2837	45.4373	46.7994	21.6274
ENSG00000168393.12	DTYMK	31.5103	-1.63982	0.0352698	0.322175	10	14	5	79	121	48	19.4465	15.8829	10.2027	58.845	56.6273	28.0572
ENSG00000090776.5	EFNB1	53.0359	-1.63963	0.019871	0.251559	18	21	8	80	131	209	35.0037	23.8243	16.3243	59.5899	61.3072	122.166
ENSG00000230409.3	TCEA1P2	229.382	1.63875	0.00147566	0.0602966	111	331	202	55	278	345	215.856	375.517	412.188	40.968	130.102	201.661
ENSG00000140307.10	GTF2A2	128.97	-1.63749	0.0113242	0.193378	41	139	4	326	415	156	79.7307	157.694	8.16213	242.829	194.217	91.186
ENSG00000168569.7	TMEM223	25.5275	-1.63709	0.0581965	0.400229	4	20	4	63	97	38	7.7786	22.6898	8.16213	46.927	45.3954	22.212
ENSG00000120708.16	TGFBI	45.6529	-1.6364	0.0746965	0.439033	43	0	2	231	14	13	83.62	0	4.08107	172.066	6.55191	7.59883
ENSG00000197976.11	AKAP17A	4096.64	1.63638	0.000311272	0.0218558	1865	2344	5986	1035	2672	6942	3626.77	2659.25	12214.6	770.944	1250.48	4057.78
ENSG00000164849.9	GPR146	32.9111	-1.63612	0.034645	0.321299	9	12	7	109	84	54	17.5019	13.6139	14.2837	81.1912	39.3115	31.5644
ENSG00000279253.1	RP4-614O4.13	5.79656	-1.63597	0.31825	0.735781	2	5	0	7	34	7	3.8893	5.67246	0	5.21411	15.9118	4.09168
ENSG00000139832.4	RAB20	15.714	1.63554	0.118148	0.523126	24	23	1	15	14	3	46.6716	26.0933	2.04053	11.1731	6.55191	1.75358
ENSG00000120885.20	CLU	32.8112	-1.63442	0.056755	0.396438	14	3	9	131	70	30	27.2251	3.40348	18.3648	97.5784	32.7596	17.5358
ENSG00000268509.2	RP11-572B2.1	4.75864	-1.63389	0.365695	0.77176	1	6	0	9	8	16	1.94465	6.80695	0	6.70386	3.74395	9.35241
ENSG00000108064.10	TFAM	702.954	-1.63368	0.00184315	0.0680266	189	465	90	1511	1667	2110	367.539	527.539	183.648	1125.5	780.146	1233.35
ENSG00000134802.17	SLC43A3	913.753	1.63289	0.000741386	0.0386649	548	1784	533	525	772	946	1065.67	2023.93	1087.6	391.059	361.291	552.961
ENSG00000136014.11	USP44	12.6487	-1.63285	0.178358	0.607693	5	11	0	38	43	9	9.72325	12.4794	0	28.3052	20.1237	5.26073
ENSG00000213071.10	LPAL2	246.193	-1.63234	0.00162006	0.0634914	38	121	55	180	1352	662	73.8967	137.274	112.229	134.077	632.728	386.956
ENSG00000227694.1	RPL23AP74	124.203	1.63226	0.0200768	0.25261	52	46	211	26	186	94	101.122	52.1866	430.553	19.3667	87.0469	54.9454
ENSG00000256223.5	ZNF10	41.8976	-1.63131	0.0322245	0.31235	16	15	6	58	106	168	31.1144	17.0174	12.2432	43.2027	49.6073	98.2003
ENSG00000172250.14	SERHL	3.19577	1.6312	0.45723	NA	1	1	5	1	11	0	1.94465	1.13449	10.2027	0.744873	5.14793	0
ENSG00000167552.13	TUBA1A	2741.57	-1.63117	0.000398075	0.0264216	735	2441	189	5494	12522	3272	1429.32	2769.29	385.661	4092.33	5860.22	1912.57
ENSG00000170892.10	TSEN34	280.66	-1.63113	0.00565582	0.132453	106	189	21	601	706	757	206.133	214.419	42.8512	447.669	330.404	442.486
ENSG00000177410.12	ZFAS1	50.3602	-1.62934	0.0383141	0.337099	12	64	1	64	232	82	23.3358	72.6075	2.04053	47.6719	108.575	47.9311
ENSG00000223547.9	ZNF844	1036.33	-1.62887	0.000275668	0.0203486	198	289	429	1545	2806	3705	385.041	327.868	875.389	1150.83	1313.19	2165.67
ENSG00000134297.6	PLEKHA8P1	40.2855	-1.62862	0.0370133	0.330952	8	28	3	107	212	16	15.5572	31.7658	6.1216	79.7015	99.2147	9.35241
ENSG00000136827.11	TOR1A	557.812	-1.62664	0.0011279	0.050695	96	244	179	1342	1917	1063	186.686	276.816	365.255	999.62	897.144	621.351
ENSG00000101162.3	TUBB1	9.13838	1.62621	0.229615	0.662338	17	3	3	2	3	16	33.0591	3.40348	6.1216	1.48975	1.40398	9.35241
ENSG00000197635.9	DPP4	240.752	-1.62535	0.00142479	0.0593106	117	41	16	1249	241	162	227.524	46.5142	32.6485	930.347	112.787	94.6932
ENSG00000273142.1	RP11-458F8.4	5.32765	1.62524	0.32643	0.741656	1	2	11	1	6	3	1.94465	2.26898	22.4459	0.744873	2.80796	1.75358
ENSG00000176024.17	ZNF613	81.2934	-1.6241	0.0194903	0.248929	15	25	28	197	380	83	29.1698	28.3623	57.1349	146.74	177.838	48.5156
ENSG00000254004.6	ZNF260	241.347	-1.62362	0.00155161	0.0620386	77	134	33	484	852	547	149.738	152.022	67.3376	360.519	398.731	319.736
ENSG00000103599.19	IQCH	7.72752	-1.62329	0.232178	0.662919	1	5	2	12	25	24	1.94465	5.67246	4.08107	8.93848	11.6998	14.0286
ENSG00000177990.11	DPY19L2	17.1827	1.62319	0.0798262	0.450066	16	18	13	11	16	16	31.1144	20.4209	26.5269	8.19361	7.4879	9.35241
ENSG00000230578.3	RP13-228J13.5	6.74882	-1.62295	0.314782	0.73281	0	7	1	24	22	4	0	7.94144	2.04053	17.877	10.2959	2.3381
ENSG00000240671.4	IGKV1-8	5.4129	1.62245	0.393626	0.789747	13	1	0	5	0	4	25.2805	1.13449	0	3.72437	0	2.3381
ENSG00000138722.9	MMRN1	23.5699	-1.62158	0.0852537	0.462549	5	9	3	115	26	30	9.72325	10.2104	6.1216	85.6604	12.1678	17.5358
ENSG00000233579.1	KRT8P15	6.14609	1.62129	0.36303	0.770149	3	0	9	1	23	2	5.83395	0	18.3648	0.744873	10.7639	1.16905
ENSG00000103257.8	SLC7A5	1427.42	-1.62062	0.000956746	0.0454527	200	235	444	1255	1142	9467	388.93	266.606	905.997	934.816	534.449	5533.7
ENSG00000168078.9	PBK	2.84751	-1.62001	0.458639	NA	0	1	2	4	14	4	0	1.13449	4.08107	2.97949	6.55191	2.3381
ENSG00000273015.2	RP11-352M15.2	457.341	1.61966	0.000605273	0.0347455	256	309	570	149	269	848	497.831	350.558	1163.1	110.986	125.89	495.678
ENSG00000272162.1	RP11-637O19.3	10.3718	1.61877	0.223585	0.655855	1	11	13	0	8	30	1.94465	12.4794	26.5269	0	3.74395	17.5358
ENSG00000142230.11	SAE1	259.259	-1.61851	0.00109511	0.0494139	69	189	27	618	1023	364	134.181	214.419	55.0944	460.332	478.758	212.767
ENSG00000155542.11	SETD9	21.8506	-1.61783	0.107061	0.507165	9	21	0	53	80	22	17.5019	23.8243	0	39.4783	37.4395	12.8596
ENSG00000127220.5	ABHD8	40.9878	-1.61781	0.0249494	0.279775	13	17	7	96	177	56	25.2805	19.2864	14.2837	71.5079	82.8349	32.7334
ENSG00000240230.5	COX19	68.0489	-1.61737	0.0101348	0.182569	20	18	21	183	188	140	38.893	20.4209	42.8512	136.312	87.9828	81.8336
ENSG00000130943.6	PKDREJ	8.28984	-1.61697	0.253716	0.682232	3	8	0	13	30	19	5.83395	9.07593	0	9.68336	14.0398	11.106
ENSG00000255152.8	MSH5-SAPCD1	20.3984	1.61613	0.0671332	0.421853	14	15	23	8	14	32	27.2251	17.0174	46.9323	5.95899	6.55191	18.7048
ENSG00000140525.17	FANCI	4191.53	1.61611	0.000435464	0.0281079	1675	2494	6699	1399	3093	4967	3257.29	2829.42	13669.5	1042.08	1447.51	2903.34
ENSG00000136867.10	SLC31A2	6.09095	-1.61611	0.314643	0.732606	3	0	3	17	8	14	5.83395	0	6.1216	12.6628	3.74395	8.18336
ENSG00000171115.3	GIMAP8	536.799	-1.61538	0.00408327	0.108842	108	237	77	1753	2387	277	210.022	268.875	157.121	1305.76	1117.1	161.914
ENSG00000106976.20	DNM1	47.1394	1.61528	0.0277129	0.293032	56	31	35	16	46	58	108.9	35.1692	71.4187	11.918	21.5277	33.9025
ENSG00000253683.1	CTB-79E8.3	3.27592	-1.61524	0.438452	NA	3	1	0	4	12	7	5.83395	1.13449	0	2.97949	5.61593	4.09168
ENSG00000204514.9	ZNF814	752.314	-1.61403	0.00055022	0.0328625	122	315	247	917	3495	1876	237.247	357.365	504.012	683.049	1635.64	1096.57
ENSG00000215014.4	RP5-832C2.5	20.985	-1.61401	0.0748894	0.439445	5	11	4	27	80	65	9.72325	12.4794	8.16213	20.1116	37.4395	37.9942
ENSG00000174529.7	TMEM81	12.5276	-1.61222	0.199454	0.63108	3	16	0	18	32	39	5.83395	18.1519	0	13.4077	14.9758	22.7965
ENSG00000111640.14	GAPDH	130822	1.61168	0.00976117	0.17939	135364	298454	15655	91741	71779	84220	263236	338594	31944.5	68335.4	33592.1	49228.8
ENSG00000130649.9	CYP2E1	11.2321	1.61153	0.217833	0.650786	13	0	14	5	1	16	25.2805	0	28.5675	3.72437	0.467994	9.35241
ENSG00000196422.10	PPP1R26	66.6458	-1.61146	0.0230521	0.270646	9	26	26	180	243	89	17.5019	29.4968	53.0539	134.077	113.723	52.0228
ENSG00000134986.13	NREP	78.1943	-1.6094	0.0169527	0.234858	43	51	1	217	288	50	83.62	57.8591	2.04053	161.638	134.782	29.2263
ENSG00000185905.3	C16orf54	73.3149	-1.60938	0.008304	0.167876	16	41	15	178	248	142	31.1144	46.5142	30.608	132.587	116.062	83.0026
ENSG00000280184.1	AL023806.1	2.32906	-1.60877	0.519131	NA	0	3	0	1	16	4	0	3.40348	0	0.744873	7.4879	2.3381
ENSG00000235272.1	FAM103A2P	32.7052	-1.60855	0.0738771	0.437239	10	33	1	68	74	89	19.4465	37.4382	2.04053	50.6514	34.6315	52.0228
ENSG00000151835.14	SACS	1036.54	-1.60849	0.000277342	0.0203676	193	773	160	1821	4934	1668	375.318	876.962	326.485	1356.41	2309.08	974.989
ENSG00000260528.3	FAM157C	270.189	1.60831	0.00976208	0.17939	117	106	421	32	286	439	227.524	120.256	859.064	23.836	133.846	256.607
ENSG00000221500.1	SNORD100	142.738	1.60717	0.00861474	0.171035	126	138	95	106	43	277	245.026	156.56	193.851	78.9566	20.1237	161.914
ENSG00000007314.11	SCN4A	27.9319	1.60643	0.0632299	0.411356	13	7	50	7	18	32	25.2805	7.94144	102.027	5.21411	8.42389	18.7048
ENSG00000237693.4	IRGM	12.8441	-1.60583	0.179621	0.609205	1	2	12	15	42	30	1.94465	2.26898	24.4864	11.1731	19.6557	17.5358
ENSG00000272054.1	RP11-423P10.2	8.0441	-1.60545	0.334577	0.748043	5	1	0	2	73	3	9.72325	1.13449	0	1.48975	34.1636	1.75358
ENSG00000178896.7	EXOSC4	44.7798	-1.60464	0.0391677	0.340921	28	18	3	78	147	104	54.4502	20.4209	6.1216	58.1001	68.7951	60.7907
ENSG00000169016.16	E2F6	122.681	-1.60463	0.00328919	0.0949982	28	58	29	225	323	407	54.4502	65.8005	59.1755	167.597	151.162	237.902
ENSG00000201355.1	RNA5S14	12.5744	1.60313	0.157105	0.578413	21	9	4	5	8	15	40.8377	10.2104	8.16213	3.72437	3.74395	8.76788
ENSG00000196338.12	NLGN3	176.637	1.6023	0.00414598	0.110106	135	108	210	75	192	172	262.528	122.525	428.512	55.8655	89.8548	100.538
ENSG00000146426.17	TIAM2	157.523	1.60189	0.00178029	0.0674355	81	192	162	56	186	189	157.517	217.822	330.566	41.7129	87.0469	110.475
ENSG00000141505.11	ASGR1	6.8586	1.60165	0.270621	0.698017	9	8	1	14	2	2	17.5019	9.07593	2.04053	10.4282	0.935988	1.16905
ENSG00000010072.15	SPRTN	150.581	-1.60165	0.00696956	0.149953	28	29	83	185	528	448	54.4502	32.9003	169.364	137.802	247.101	261.867
ENSG00000275126.1	HIST1H4L	64.8228	-1.60037	0.0233858	0.271595	8	55	10	62	170	282	15.5572	62.3971	20.4053	46.1822	79.559	164.836
ENSG00000260261.1	RP11-480A16.1	4.05437	-1.60032	0.463114	NA	2	1	0	0	35	5	3.8893	1.13449	0	0	16.3798	2.92263
ENSG00000177732.8	SOX12	13.6362	-1.5989	0.140673	0.555994	2	9	3	37	44	23	3.8893	10.2104	6.1216	27.5603	20.5917	13.4441
ENSG00000148331.11	ASB6	77.4476	-1.59888	0.00883962	0.171943	13	28	31	162	197	225	25.2805	31.7658	63.2565	120.67	92.1948	131.518
ENSG00000236816.2	ANKRD20A7P	38.3999	1.59824	0.0923328	0.476358	45	0	40	11	1	90	87.5093	0	81.6213	8.19361	0.467994	52.6073
ENSG00000101049.14	SGK2	18.5387	1.59777	0.125515	0.534182	12	6	26	2	23	27	23.3358	6.80695	53.0539	1.48975	10.7639	15.7822
ENSG00000264257.1	KIR3DP1	10.0333	1.59743	0.210379	0.642793	2	3	18	1	3	24	3.8893	3.40348	36.7296	0.744873	1.40398	14.0286
ENSG00000252577.1	SCARNA20	49.2058	1.59722	0.0187198	0.245033	82	24	19	56	15	36	159.461	27.2278	38.7701	41.7129	7.01991	21.0429
ENSG00000107014.8	RLN2	3.01412	-1.59678	0.44712	NA	1	2	0	7	16	2	1.94465	2.26898	0	5.21411	7.4879	1.16905
ENSG00000150510.16	FAM124A	4.70051	1.59671	0.503317	NA	13	0	0	0	0	5	25.2805	0	0	0	0	2.92263
ENSG00000229752.1	RPL7P10	3.43833	1.59647	0.443386	NA	2	12	0	2	1	2	3.8893	13.6139	0	1.48975	0.467994	1.16905
ENSG00000254858.9	MPV17L2	34.1013	-1.59621	0.0911539	0.47424	1	11	29	79	88	53	1.94465	12.4794	59.1755	58.845	41.1835	30.9799
ENSG00000170264.12	FAM161A	29.0976	-1.59571	0.0894337	0.470336	14	26	0	48	113	50	27.2251	29.4968	0	35.7539	52.8833	29.2263
ENSG00000122025.14	FLT3	9.39317	-1.59543	0.258577	0.686709	6	0	2	44	8	7	11.6679	0	4.08107	32.7744	3.74395	4.09168
ENSG00000169957.9	ZNF768	64.9801	-1.59536	0.0128984	0.206314	27	33	6	192	178	105	52.5056	37.4382	12.2432	143.016	83.3029	61.3752
ENSG00000274322.1	RP11-314N13.10	14.7936	1.59504	0.123962	0.532184	15	11	12	4	17	20	29.1698	12.4794	24.4864	2.97949	7.9559	11.6905
ENSG00000138623.9	SEMA7A	58.795	-1.59403	0.0139612	0.212925	20	16	15	106	128	216	38.893	18.1519	30.608	78.9566	59.9032	126.258
ENSG00000010539.11	ZNF200	152.957	-1.59374	0.003504	0.0981256	28	129	21	345	609	226	54.4502	146.349	42.8512	256.981	285.008	132.103
ENSG00000124225.15	PMEPA1	7.23284	-1.59346	0.328069	0.742839	4	0	2	2	8	45	7.7786	0	4.08107	1.48975	3.74395	26.3037
ENSG00000197721.16	CR1L	2.36483	-1.59227	0.594897	NA	0	0	0	1	0	23	0	0	0	0.744873	0	13.4441
ENSG00000116016.13	EPAS1	156.723	-1.59223	0.00463126	0.117786	85	17	45	378	240	462	165.295	19.2864	91.824	281.562	112.319	270.051
ENSG00000233560.2	KRT8P39	92.8107	1.58896	0.0214492	0.260957	26	46	152	8	130	132	50.5609	52.1866	310.161	5.95899	60.8392	77.1574
ENSG00000141384.12	TAF4B	42.3518	-1.58852	0.0440157	0.357279	24	13	3	115	52	131	46.6716	14.7484	6.1216	85.6604	24.3357	76.5729
ENSG00000117280.12	RAB29	606.043	-1.588	0.000883329	0.042933	155	318	79	1574	2872	507	301.421	360.768	161.202	1172.43	1344.08	296.355
ENSG00000158301.18	GPRASP2	24.5257	-1.58776	0.070802	0.430477	6	22	2	49	102	38	11.6679	24.9588	4.08107	36.4988	47.7354	22.212
ENSG00000124882.3	EREG	24.5883	1.58755	0.679332	0.915597	67	0	1	0	0	26	130.292	0	2.04053	0	0	15.1977
ENSG00000277150.1	F8A3	471.442	-1.58734	0.00104036	0.047389	180	217	58	1484	1015	913	350.037	246.185	118.351	1105.39	475.014	533.672
ENSG00000100908.13	EMC9	305.951	1.58708	0.00077119	0.0395036	214	286	308	152	248	406	416.155	324.465	628.484	113.221	116.062	237.317
ENSG00000156603.14	MED19	84.8822	-1.58642	0.00642366	0.144165	18	37	25	169	256	232	35.0037	41.9762	51.0133	125.884	119.806	135.61
ENSG00000124171.8	PARD6B	62.7837	-1.58603	0.0113771	0.193802	15	30	15	119	189	181	29.1698	34.0348	30.608	88.6399	88.4508	105.799
ENSG00000279765.3	RP11-437B10.1	154.569	1.58591	0.00981286	0.17939	55	124	203	18	264	220	106.956	140.677	414.228	13.4077	123.55	128.596
ENSG00000073756.11	PTGS2	236.83	1.58542	0.0559483	0.39488	559	17	13	160	5	285	1087.06	19.2864	26.5269	119.18	2.33997	166.59
ENSG00000146535.13	GNA12	117.159	-1.58508	0.0114619	0.19443	43	17	47	197	374	312	83.62	19.2864	95.9051	146.74	175.03	182.372
ENSG00000204291.10	COL15A1	14.5916	-1.58507	0.25543	0.683574	0	1	29	16	19	11	0	1.13449	59.1755	11.918	8.89188	6.42978
ENSG00000213366.12	GSTM2	9643.68	1.58488	0.00205939	0.0724764	4188	7389	12271	1550	12112	16206	8144.2	8382.76	25039.4	1154.55	5668.34	9472.82
ENSG00000100721.10	TCL1A	2.15318	-1.58365	0.544272	NA	0	2	0	11	4	1	0	2.26898	0	8.19361	1.87198	0.584526
ENSG00000188886.3	ASTL	42.7788	-1.58355	0.0355203	0.32339	7	7	28	84	78	135	13.6126	7.94144	57.1349	62.5694	36.5035	78.911
ENSG00000196922.10	ZNF252P	163.214	-1.58311	0.00229646	0.0768728	48	113	15	370	740	180	93.3432	128.198	30.608	275.603	346.315	105.215
ENSG00000278367.1	RP11-42O4.2	2.27169	1.58204	0.554345	NA	1	0	2	0	15	1	1.94465	0	4.08107	0	7.01991	0.584526
ENSG00000183570.16	PCBP3	8.23843	1.58181	0.308941	0.728891	2	0	18	1	1	13	3.8893	0	36.7296	0.744873	0.467994	7.59883
ENSG00000160336.14	ZNF761	1386.25	-1.58034	0.000482173	0.0302647	331	555	393	2890	5215	2821	643.679	629.643	801.93	2152.68	2440.59	1648.95
ENSG00000231856.2	RP11-327P2.5	3.86168	-1.57862	0.426324	NA	1	3	0	1	24	10	1.94465	3.40348	0	0.744873	11.2319	5.84526
ENSG00000229212.7	RP11-561C5.4	23.7747	1.57547	0.0708511	0.430477	17	18	23	6	17	51	33.0591	20.4209	46.9323	4.46924	7.9559	29.8108
ENSG00000114450.9	GNB4	22.524	-1.57388	0.127287	0.53619	10	16	0	95	31	21	19.4465	18.1519	0	70.763	14.5078	12.275
ENSG00000139826.5	ABHD13	197.405	-1.57292	0.0131697	0.207629	72	191	9	421	566	395	140.015	216.688	18.3648	313.592	264.885	230.888
ENSG00000003096.13	KLHL13	5.73873	-1.57254	0.353459	0.762644	0	6	1	21	15	5	0	6.80695	2.04053	15.6423	7.01991	2.92263
ENSG00000253590.1	IGLV3-13	4.06385	-1.57118	0.476933	NA	2	0	0	25	4	0	3.8893	0	0	18.6218	1.87198	0
ENSG00000134504.12	KCTD1	12.6737	-1.57113	0.164702	0.588413	2	10	2	38	37	19	3.8893	11.3449	4.08107	28.3052	17.3158	11.106
ENSG00000188747.8	NOXA1	16.6025	1.57113	0.103498	0.497414	26	8	8	17	6	14	50.5609	9.07593	16.3243	12.6628	2.80796	8.18336
ENSG00000215417.11	MIR17HG	4.5287	-1.57112	0.35496	NA	2	1	1	8	9	17	3.8893	1.13449	2.04053	5.95899	4.21194	9.93694
ENSG00000088356.5	PDRG1	82.8747	-1.57071	0.014436	0.215328	27	42	11	216	142	252	52.5056	47.6487	22.4459	160.893	66.4551	147.3
ENSG00000158480.10	SPATA2	94.4205	-1.56957	0.0115033	0.194795	9	35	53	161	225	301	17.5019	39.7072	108.148	119.925	105.299	175.942
ENSG00000215375.6	MYL5	58.955	1.56951	0.0157773	0.226018	37	82	47	62	46	43	71.9521	93.0283	95.9051	46.1822	21.5277	25.1346
ENSG00000177192.13	PUS1	58.3637	-1.56857	0.0594295	0.404267	9	10	42	137	213	58	17.5019	11.3449	85.7024	102.048	99.6827	33.9025
ENSG00000182481.8	KPNA2	313.92	-1.56812	0.00197179	0.0711328	55	136	83	366	661	1490	106.956	154.291	169.364	272.624	309.344	870.943
ENSG00000236609.3	ZNF853	49.4323	-1.56787	0.0298914	0.303211	14	12	16	156	146	66	27.2251	13.6139	32.6485	116.2	68.3271	38.5787
ENSG00000027644.4	INSRR	148.106	1.56732	0.0136605	0.211757	124	51	182	34	115	238	241.137	57.8591	371.377	25.3257	53.8193	139.117
ENSG00000276160.1	GGTLC5P	20.8465	1.56698	0.097791	0.486219	28	6	18	18	18	9	54.4502	6.80695	36.7296	13.4077	8.42389	5.26073
ENSG00000111886.10	GABRR2	17.1023	-1.56663	0.193347	0.623581	0	4	20	7	75	29	0	4.53797	40.8107	5.21411	35.0995	16.9512
ENSG00000142528.15	ZNF473	150.633	-1.56552	0.00387478	0.105295	33	73	35	311	696	219	64.1735	82.8179	71.4187	231.656	325.724	128.011
ENSG00000206785.1	SNORA15	882.344	1.5651	0.00187206	0.0684457	1284	562	375	1002	258	902	2496.93	637.584	765.2	746.363	120.742	527.242
ENSG00000152207.7	CYSLTR2	50.5783	-1.56505	0.0232938	0.271356	11	42	6	121	191	73	21.3912	47.6487	12.2432	90.1297	89.3868	42.6704
ENSG00000205476.8	CCDC85C	27.4693	-1.56498	0.0735894	0.436974	5	8	12	57	119	40	9.72325	9.07593	24.4864	42.4578	55.6913	23.381
ENSG00000224411.3	HSP90AA2P	219.687	1.56472	0.0404595	0.345253	96	309	71	35	98	965	186.686	350.558	144.878	26.0706	45.8634	564.067
ENSG00000241525.4	AC108004.3	16.906	-1.56344	0.186747	0.616571	0	28	1	3	121	15	0	31.7658	2.04053	2.23462	56.6273	8.76788
ENSG00000173198.5	CYSLTR1	55.4126	-1.56332	0.0325396	0.313294	10	44	4	186	220	23	19.4465	49.9176	8.16213	138.546	102.959	13.4441
ENSG00000203872.6	C6orf163	16.4108	-1.56255	0.134763	0.549692	2	10	3	14	120	18	3.8893	11.3449	6.1216	10.4282	56.1593	10.5215
ENSG00000175538.10	KCNE3	6.57818	1.56246	0.355997	0.764556	13	0	2	12	0	2	25.2805	0	4.08107	8.93848	0	1.16905
ENSG00000168209.4	DDIT4	4528.57	1.56167	0.0104315	0.184008	4650	6772	1413	2660	2204	7784	9042.62	7682.78	2883.27	1981.36	1031.46	4549.95
ENSG00000088992.17	TESC	56.3217	-1.56085	0.0338658	0.318396	4	24	34	100	180	128	7.7786	27.2278	69.3781	74.4873	84.2389	74.8193
ENSG00000211815.3	TRAV36DV7	8.21634	1.56048	0.230556	0.662828	8	14	2	13	5	3	15.5572	15.8829	4.08107	9.68336	2.33997	1.75358
ENSG00000274070.1	GATSL2	500.731	-1.56037	0.00309837	0.0915768	75	221	190	952	2182	838	145.849	250.723	387.701	709.12	1021.16	489.832
ENSG00000100285.9	NEFH	27.5791	-1.56002	0.0970702	0.48414	9	30	0	87	90	12	17.5019	34.0348	0	64.804	42.1194	7.01431
ENSG00000186230.6	ZNF749	103.325	-1.55922	0.00740186	0.155866	14	63	32	170	324	304	27.2251	71.473	65.2971	126.628	151.63	177.696
ENSG00000237190.3	CDKN2AIPNL	11.2944	-1.55803	0.226291	0.659359	3	16	0	28	29	16	5.83395	18.1519	0	20.8565	13.5718	9.35241
ENSG00000239557.1	RP11-168J18.6	15.0149	1.55755	0.201662	0.633457	8	2	24	3	35	8	15.5572	2.26898	48.9728	2.23462	16.3798	4.67621
ENSG00000180801.13	ARSJ	8.67152	-1.55672	0.265379	0.69325	0	9	3	6	38	23	0	10.2104	6.1216	4.46924	17.7838	13.4441
ENSG00000230513.1	THAP7-AS1	10.6175	-1.55513	0.22442	0.6571	5	9	0	25	40	11	9.72325	10.2104	0	18.6218	18.7198	6.42978
ENSG00000136868.10	SLC31A1	944.367	1.55456	0.0117286	0.196076	828	1992	223	616	520	1093	1610.17	2259.91	455.039	458.842	243.357	638.887
ENSG00000178146.9	RP1-232L22__B.1	5.21747	-1.5545	0.384295	0.782834	6	0	1	4	10	17	11.6679	0	2.04053	2.97949	4.67994	9.93694
ENSG00000143126.7	CELSR2	249.366	-1.55356	0.0237583	0.27351	37	37	201	345	1026	402	71.9521	41.9762	410.147	256.981	480.162	234.979
ENSG00000138606.19	SHF	6.25161	-1.55285	0.340143	0.753839	1	10	0	11	28	5	1.94465	11.3449	0	8.19361	13.1038	2.92263
ENSG00000132773.11	TOE1	253.354	-1.55264	0.00138898	0.0586306	50	90	90	453	531	943	97.2325	102.104	183.648	337.428	248.505	551.208
ENSG00000112667.12	DNPH1	19.954	-1.55226	0.127107	0.536157	1	20	4	52	78	20	1.94465	22.6898	8.16213	38.7334	36.5035	11.6905
ENSG00000269403.1	CTD-2616J11.11	10.9898	-1.55217	0.266675	0.694504	0	5	8	18	59	5	0	5.67246	16.3243	13.4077	27.6116	2.92263
ENSG00000224003.1	YES1P1	25.9272	1.55146	0.119988	0.525359	49	8	11	5	31	18	95.2879	9.07593	22.4459	3.72437	14.5078	10.5215
ENSG00000272269.1	RP11-500C11.3	1.76817	-1.55144	0.608965	NA	0	1	0	0	14	5	0	1.13449	0	0	6.55191	2.92263
ENSG00000125630.15	POLR1B	279.101	-1.54973	0.00143924	0.0593106	58	134	80	559	1012	610	112.79	152.022	163.243	416.384	473.61	356.561
ENSG00000258352.1	RP11-23J18.1	3.84331	-1.54906	0.428957	NA	0	2	2	5	24	3	0	2.26898	4.08107	3.72437	11.2319	1.75358
ENSG00000174697.4	LEP	6.34778	1.54883	0.439332	0.81418	18	0	0	1	0	4	35.0037	0	0	0.744873	0	2.3381
ENSG00000133398.3	MED10	178.853	-1.54719	0.00284006	0.0875262	49	88	36	486	431	412	95.2879	99.8353	73.4592	362.009	201.705	240.825
ENSG00000015479.17	MATR3	1079.08	1.54718	0.00895749	0.173236	566	2347	407	223	1273	1914	1100.67	2662.65	830.497	166.107	595.756	1118.78
ENSG00000116147.16	TNR	29.2889	-1.54684	0.0736068	0.436974	12	8	3	122	84	12	23.3358	9.07593	6.1216	90.8746	39.3115	7.01431
ENSG00000164674.15	SYTL3	15738.3	1.54634	0.000718807	0.037761	8698	17699	15079	7657	9526	28237	16914.6	20079.4	30769.2	5703.5	4458.11	16505.3
ENSG00000129055.12	ANAPC13	51.4106	-1.54564	0.0465864	0.364042	11	56	4	148	106	95	21.3912	63.5315	8.16213	110.241	49.6073	55.5299
ENSG00000274267.1	HIST1H3B	37.447	-1.54528	0.045274	0.361674	6	43	3	48	194	54	11.6679	48.7831	6.1216	35.7539	90.7908	31.5644
ENSG00000228430.9	RP11-15B24.5	6.21403	-1.54423	0.305473	0.726708	1	5	1	6	27	18	1.94465	5.67246	2.04053	4.46924	12.6358	10.5215
ENSG00000197168.11	NEK5	2.18036	-1.54317	0.544898	NA	0	3	0	2	15	2	0	3.40348	0	1.48975	7.01991	1.16905
ENSG00000176155.18	CCDC57	1208.68	1.54298	0.00694578	0.149891	555	389	1985	221	1097	1716	1079.28	441.317	4050.46	164.617	513.389	1003.05
ENSG00000122042.9	UBL3	639.608	-1.54159	0.0175285	0.238408	215	772	25	1355	1546	1300	418.1	875.828	51.0133	1009.3	723.519	759.883
ENSG00000104221.12	BRF2	172.992	-1.54149	0.00513521	0.124229	44	82	36	389	302	607	85.5646	93.0283	73.4592	289.756	141.334	354.807
ENSG00000176087.14	SLC35A4	94.1225	-1.54146	0.00958001	0.178446	30	74	5	253	397	65	58.3395	83.9524	10.2027	188.453	185.794	37.9942
ENSG00000105327.16	BBC3	42.8353	-1.54051	0.0278604	0.293032	13	18	9	124	115	80	25.2805	20.4209	18.3648	92.3643	53.8193	46.7621
ENSG00000168282.5	MGAT2	1343.44	-1.54001	0.00116293	0.0516644	386	1161	124	2798	5166	2118	750.635	1317.15	253.026	2084.16	2417.66	1238.03
ENSG00000166171.12	DPCD	63.6125	1.53953	0.0183041	0.242627	63	117	16	70	49	32	122.513	132.736	32.6485	52.1411	22.9317	18.7048
ENSG00000145476.15	CYP4V2	261.088	-1.5395	0.0132318	0.208151	30	156	54	556	1543	145	58.3395	176.981	110.189	414.15	722.115	84.7562
ENSG00000129480.12	DTD2	19.3911	-1.53908	0.111143	0.511932	9	12	1	44	79	23	17.5019	13.6139	2.04053	32.7744	36.9715	13.4441
ENSG00000233040.2	FAM204BP	14.3683	-1.53891	0.166111	0.591391	1	16	2	9	87	25	1.94465	18.1519	4.08107	6.70386	40.7155	14.6131
ENSG00000175352.10	NRIP3	5.45615	-1.53881	0.364509	0.771361	1	1	1	6	2	38	1.94465	1.13449	2.04053	4.46924	0.935988	22.212
ENSG00000248449.2	PCDHGB8P	8.59701	-1.53812	0.23542	0.665882	2	4	2	11	46	16	3.8893	4.53797	4.08107	8.19361	21.5277	9.35241
ENSG00000249961.9	TERB1	3.09845	-1.53808	0.491698	NA	0	6	0	2	17	4	0	6.80695	0	1.48975	7.9559	2.3381
ENSG00000152102.17	FAM168B	199.107	-1.53806	0.00755588	0.157622	52	154	25	478	449	516	101.122	174.712	51.0133	356.05	210.129	301.615
ENSG00000158156.7	XKR8	85.3955	-1.53659	0.00965198	0.179034	23	39	19	179	186	281	44.727	44.2452	38.7701	133.332	87.0469	164.252
ENSG00000158483.15	FAM86C1	48.0925	-1.5363	0.0937423	0.479296	12	5	27	138	186	25	23.3358	5.67246	55.0944	102.793	87.0469	14.6131
ENSG00000109084.13	TMEM97	16.5991	-1.53613	0.201933	0.633803	2	34	0	15	42	45	3.8893	38.5727	0	11.1731	19.6557	26.3037
ENSG00000074695.5	LMAN1	7782.96	1.53604	0.000820312	0.0412852	5440	14215	4082	5490	7227	7170	10578.9	16126.8	8329.46	4089.36	3382.19	4191.05
ENSG00000158828.6	PINK1	532.643	-1.53602	0.0029267	0.0886882	128	213	133	1395	2216	612	248.915	241.647	271.391	1039.1	1037.07	357.73
ENSG00000203711.11	C6orf99	2.65082	-1.53506	0.519013	NA	0	5	0	4	13	2	0	5.67246	0	2.97949	6.08392	1.16905
ENSG00000261324.2	RP11-174G6.5	11.5668	-1.53491	0.227418	0.66034	3	16	0	17	50	16	5.83395	18.1519	0	12.6628	23.3997	9.35241
ENSG00000118655.4	DCLRE1B	56.8929	-1.5346	0.026141	0.285151	24	29	6	135	126	154	46.6716	32.9003	12.2432	100.558	58.9672	90.017
ENSG00000181652.18	ATG9B	52.4047	1.53386	0.0347177	0.321299	27	126	22	42	34	46	52.5056	142.946	44.8917	31.2847	15.9118	26.8882
ENSG00000167114.12	SLC27A4	198.737	-1.53383	0.0353352	0.322372	21	20	241	232	545	358	40.8377	22.6898	491.769	172.811	255.057	209.26
ENSG00000258512.1	LINC00239	8.83284	-1.53335	0.23673	0.665987	1	5	3	18	39	13	1.94465	5.67246	6.1216	13.4077	18.2518	7.59883
ENSG00000226801.2	OSTCP8	7.10123	-1.53092	0.309833	0.728953	1	2	2	1	43	23	1.94465	2.26898	4.08107	0.744873	20.1237	13.4441
ENSG00000130529.15	TRPM4	15.4054	1.53092	0.251445	0.68086	40	0	1	13	0	5	77.786	0	2.04053	9.68336	0	2.92263
ENSG00000257511.1	RP11-278C7.1	8.17964	-1.53004	0.309023	0.728891	1	13	0	5	50	9	1.94465	14.7484	0	3.72437	23.3997	5.26073
ENSG00000162063.12	CCNF	114.651	-1.52957	0.0171933	0.236034	33	20	55	245	391	211	64.1735	22.6898	112.229	182.494	182.986	123.335
ENSG00000204611.6	ZNF616	324.901	-1.52911	0.00183532	0.0680266	86	171	55	962	1133	392	167.24	193.998	112.229	716.568	530.237	229.134
ENSG00000143195.12	ILDR2	5.56061	-1.52911	0.409752	0.799346	0	0	5	3	1	35	0	0	10.2027	2.23462	0.467994	20.4584
ENSG00000185950.8	IRS2	1977.36	-1.52885	0.00902992	0.173563	396	751	307	1905	2404	12098	770.082	852.003	626.444	1418.98	1125.06	7071.59
ENSG00000201588.1	RNA5S2	1910.7	1.52776	0.00153553	0.0619115	2073	1708	1151	1566	915	2655	4031.26	1937.71	2348.65	1166.47	428.214	1551.92
ENSG00000226979.8	LTA	29.6287	-1.52775	0.0678351	0.423609	15	14	2	92	56	58	29.1698	15.8829	4.08107	68.5284	26.2077	33.9025
ENSG00000170647.3	TMEM133	2.0435	-1.5272	0.594714	NA	0	1	0	3	19	0	0	1.13449	0	2.23462	8.89188	0
ENSG00000163449.10	TMEM169	29.2885	-1.5267	0.0741086	0.437723	6	15	5	81	141	18	11.6679	17.0174	10.2027	60.3348	65.9871	10.5215
ENSG00000248919.7	ATP5J2-PTCD1	3.1179	-1.52642	0.45959	NA	1	3	0	6	14	4	1.94465	3.40348	0	4.46924	6.55191	2.3381
ENSG00000108852.14	MPP2	10.4308	1.52628	0.205003	0.637051	2	7	19	4	8	9	3.8893	7.94144	38.7701	2.97949	3.74395	5.26073
ENSG00000275215.1	RNA5-8S5	4765.21	1.52548	0.00218929	0.0741128	4649	4896	2872	3843	2191	7267	9040.68	5554.47	5860.41	2862.55	1025.37	4247.75
ENSG00000136478.7	TEX2	2383.7	1.52525	0.0018412	0.0680266	1220	3838	1786	1193	1665	3872	2372.47	4354.18	3644.39	888.634	779.21	2263.28
ENSG00000100916.13	BRMS1L	61.6762	-1.52505	0.0173936	0.237847	18	21	17	86	173	225	35.0037	23.8243	34.6891	64.0591	80.9629	131.518
ENSG00000171161.12	ZNF672	400.629	-1.52488	0.00343057	0.0968228	184	235	36	858	1334	757	357.816	266.606	73.4592	639.101	624.304	442.486
ENSG00000274290.2	HIST1H2BE	3584.82	1.52484	0.00104673	0.0474455	1886	4279	3433	2048	2089	5951	3667.61	4854.49	7005.15	1525.5	977.639	3478.51
ENSG00000005249.12	PRKAR2B	6.7894	-1.52469	0.304913	0.726708	5	1	1	11	12	24	9.72325	1.13449	2.04053	8.19361	5.61593	14.0286
ENSG00000180787.5	ZFP3	116.157	-1.52463	0.0224285	0.267249	21	32	52	197	598	149	40.8377	36.3037	106.108	146.74	279.86	87.0943
ENSG00000204604.9	ZNF468	1507.45	-1.52449	0.000468042	0.0296784	350	859	341	2812	5331	3600	680.628	974.529	695.822	2094.58	2494.88	2104.29
ENSG00000136371.10	MTHFS	8.02378	-1.52443	0.290397	0.717722	0	7	3	20	26	12	0	7.94144	6.1216	14.8975	12.1678	7.01431
ENSG00000140939.14	NOL3	11.418	1.52341	0.178082	0.607693	16	10	3	20	7	3	31.1144	11.3449	6.1216	14.8975	3.27596	1.75358
ENSG00000139055.6	ERP27	54.0954	-1.52311	0.0374802	0.333186	14	21	8	56	393	54	27.2251	23.8243	16.3243	41.7129	183.922	31.5644
ENSG00000277739.1	RNA5-8S5	4818.36	1.52263	0.00218501	0.0741128	4853	4749	2876	3871	2198	7364	9437.39	5387.7	5868.57	2883.41	1028.65	4304.45
ENSG00000088832.15	FKBP1A	236.236	-1.52129	0.00283228	0.0874845	71	122	29	807	766	209	138.07	138.408	59.1755	601.113	358.483	122.166
ENSG00000100221.10	JOSD1	550.252	-1.52108	0.0252016	0.279775	198	418	30	910	964	2142	385.041	474.218	61.216	677.835	451.146	1252.05
ENSG00000256294.7	ZNF225	390.104	-1.52101	0.00165311	0.0640376	117	156	89	945	1508	590	227.524	176.981	181.607	703.905	705.735	344.87
ENSG00000138640.14	FAM13A	2743.22	1.52086	0.00144218	0.0593106	2150	2537	2257	1296	1745	5154	4181	2878.21	4605.48	965.356	816.649	3012.65
ENSG00000136603.13	SKIL	966.792	-1.52024	0.00284579	0.0875262	282	542	155	1366	2674	3511	548.391	614.895	316.283	1017.5	1251.42	2052.27
ENSG00000060656.19	PTPRU	8.98423	1.51878	0.243274	0.67198	17	4	3	3	7	8	33.0591	4.53797	6.1216	2.23462	3.27596	4.67621
ENSG00000198088.10	NUP62CL	9.96828	1.51852	0.203641	0.635561	3	12	12	2	17	11	5.83395	13.6139	24.4864	1.48975	7.9559	6.42978
ENSG00000015475.18	BID	89.6581	-1.51797	0.00928053	0.176378	43	35	12	235	271	151	83.62	39.7072	24.4864	175.045	126.826	88.2634
ENSG00000106018.13	VIPR2	496.317	1.51795	0.00187353	0.0684457	338	83	744	200	116	864	657.292	94.1628	1518.16	148.975	54.2873	505.03
ENSG00000241547.1	ACTG1P20	57.2972	-1.51761	0.0201779	0.252997	8	27	23	85	178	178	15.5572	30.6313	46.9323	63.3142	83.3029	104.046
ENSG00000157778.8	PSMG3	23.0899	-1.51735	0.0828604	0.455574	8	9	4	77	66	28	15.5572	10.2104	8.16213	57.3553	30.8876	16.3667
ENSG00000001036.13	FUCA2	93.9775	-1.51723	0.00863872	0.171039	27	43	19	267	312	135	52.5056	48.7831	38.7701	198.881	146.014	78.911
ENSG00000156299.13	TIAM1	233.484	-1.51719	0.00990365	0.179991	61	24	146	695	312	502	118.624	27.2278	297.918	517.687	146.014	293.432
ENSG00000001460.17	STPG1	8.50386	-1.51705	0.29727	0.721857	3	0	6	29	13	9	5.83395	0	12.2432	21.6013	6.08392	5.26073
ENSG00000139714.12	MORN3	85.7414	1.51704	0.00836221	0.168579	64	96	71	83	69	72	124.458	108.911	144.878	61.8245	32.2916	42.0858
ENSG00000243674.1	OR7E66P	12.0222	1.5167	0.167506	0.59401	15	12	5	10	20	4	29.1698	13.6139	10.2027	7.44873	9.35988	2.3381
ENSG00000174876.16	AMY1B	17.8384	1.51668	0.104845	0.500878	7	29	16	9	14	25	13.6126	32.9003	32.6485	6.70386	6.55191	14.6131
ENSG00000030110.12	BAK1	126.185	-1.51519	0.00680625	0.148214	48	31	38	292	373	272	93.3432	35.1692	77.5403	217.503	174.562	158.991
ENSG00000259630.2	CTD-2262B20.1	3.5329	-1.5138	0.454334	NA	0	2	1	1	27	6	0	2.26898	2.04053	0.744873	12.6358	3.50715
ENSG00000182108.9	DEXI	66.492	-1.51316	0.0191116	0.247386	18	28	14	211	218	76	35.0037	31.7658	28.5675	157.168	102.023	44.4239
ENSG00000188001.9	TPRG1	34.3722	1.51311	0.102426	0.494242	34	12	15	119	13	2	66.1181	13.6139	30.608	88.6399	6.08392	1.16905
ENSG00000173786.16	CNP	169.304	-1.51283	0.00366162	0.101369	46	77	39	393	660	270	89.4539	87.3559	79.5808	292.735	308.876	157.822
ENSG00000215022.7	RP1-257A7.4	2.74279	-1.51227	0.49208	NA	0	1	2	3	13	5	0	1.13449	4.08107	2.23462	6.08392	2.92263
ENSG00000164220.6	F2RL2	26.8697	-1.51114	0.169829	0.597829	0	38	3	2	55	145	0	43.1107	6.1216	1.48975	25.7397	84.7562
ENSG00000198113.2	TOR4A	32.2267	-1.51101	0.0557004	0.394175	9	15	6	74	153	34	17.5019	17.0174	12.2432	55.1206	71.6031	19.8739
ENSG00000274584.1	RP11-819M15.2	7.65636	-1.5102	0.270659	0.698017	1	5	2	21	26	11	1.94465	5.67246	4.08107	15.6423	12.1678	6.42978
ENSG00000140279.12	DUOX2	6.79237	1.50894	0.314357	0.732415	11	2	4	1	10	6	21.3912	2.26898	8.16213	0.744873	4.67994	3.50715
ENSG00000185338.4	SOCS1	58.4956	-1.50884	0.0306468	0.306767	28	29	6	96	192	154	54.4502	32.9003	12.2432	71.5079	89.8548	90.017
ENSG00000158122.11	AAED1	44.4692	-1.50694	0.0474986	0.367603	14	41	3	99	127	92	27.2251	46.5142	6.1216	73.7425	59.4352	53.7764
ENSG00000084731.14	KIF3C	56.523	-1.5064	0.0350771	0.322175	13	21	15	127	286	53	25.2805	23.8243	30.608	94.5989	133.846	30.9799
ENSG00000268903.1	RP11-34P13.15	488.373	1.5062	0.00471043	0.118697	224	225	700	89	381	969	435.602	255.261	1428.37	66.2937	178.306	566.405
ENSG00000197847.12	SLC22A20	4.30091	-1.50556	0.384939	NA	1	2	1	14	12	6	1.94465	2.26898	2.04053	10.4282	5.61593	3.50715
ENSG00000277203.1	F8A1	414.231	-1.50521	0.00185428	0.0682622	96	370	49	687	1801	726	186.686	419.762	99.9861	511.728	842.857	424.366
ENSG00000249908.2	BRD9P2	8.33561	1.50494	0.267517	0.695146	4	1	15	2	3	13	7.7786	1.13449	30.608	1.48975	1.40398	7.59883
ENSG00000226498.2	RPSAP21	83.284	1.50484	0.0310651	0.307811	52	132	41	11	233	82	101.122	149.753	83.6619	8.19361	109.043	47.9311
ENSG00000122642.10	FKBP9	4.13086	-1.50476	0.435258	NA	0	1	4	12	9	4	0	1.13449	8.16213	8.93848	4.21194	2.3381
ENSG00000124160.11	NCOA5	325.157	-1.50442	0.00668284	0.146793	56	140	114	666	1500	432	108.9	158.829	232.621	496.086	701.991	252.515
ENSG00000162373.12	BEND5	40.085	1.50399	0.0430374	0.353787	33	75	14	46	27	27	64.1735	85.0869	28.5675	34.2642	12.6358	15.7822
ENSG00000101624.10	CEP76	126.293	-1.50276	0.0054985	0.130388	33	70	27	245	390	332	64.1735	79.4144	55.0944	182.494	182.518	194.063
ENSG00000214174.8	AMZ2P1	964.937	1.50258	0.000770773	0.0395036	700	1603	545	555	1214	883	1361.26	1818.59	1112.09	413.405	568.145	516.136
ENSG00000154589.6	LY96	8.33043	-1.50149	0.313846	0.732218	8	1	0	37	6	5	15.5572	1.13449	0	27.5603	2.80796	2.92263
ENSG00000175130.6	MARCKSL1	51.1457	-1.50115	0.0754158	0.440916	29	34	1	91	115	151	56.3949	38.5727	2.04053	67.7835	53.8193	88.2634
ENSG00000213465.7	ARL2	33.7632	-1.50092	0.0493016	0.373892	12	19	4	96	113	43	23.3358	21.5553	8.16213	71.5079	52.8833	25.1346
ENSG00000277624.1	RP11-374M1.11	2.79395	-1.50076	0.504581	NA	2	1	0	1	16	6	3.8893	1.13449	0	0.744873	7.4879	3.50715
ENSG00000137101.12	CD72	979.079	1.50042	0.000996028	0.0465404	609	731	1114	384	783	1600	1184.29	829.314	2273.15	286.031	366.439	935.241
ENSG00000130193.7	THEM6	16.8639	-1.50007	0.136027	0.551066	5	11	2	50	33	38	9.72325	12.4794	4.08107	37.2437	15.4438	22.212
ENSG00000166681.13	BEX3	14.1543	-1.49997	0.165855	0.59092	6	8	1	47	28	24	11.6679	9.07593	2.04053	35.0091	13.1038	14.0286
ENSG00000140548.9	ZNF710	94.5318	-1.4998	0.0155087	0.224479	22	22	46	138	336	249	42.7823	24.9588	93.8645	102.793	157.246	145.547
ENSG00000134278.15	SPIRE1	102.339	-1.49862	0.0155174	0.224479	22	23	56	177	328	249	42.7823	26.0933	114.27	131.843	153.502	145.547
ENSG00000135801.9	TAF5L	165.662	-1.4971	0.004902	0.121445	32	100	42	387	546	323	62.2288	113.449	85.7024	288.266	255.525	188.802
ENSG00000139344.7	AMDHD1	24.9688	1.4971	0.0733865	0.436678	21	15	26	10	21	37	40.8377	17.0174	53.0539	7.44873	9.82787	21.6274
ENSG00000262370.5	RP11-473M20.9	23.0768	1.49523	0.141291	0.556383	20	27	8	2	93	13	38.893	30.6313	16.3243	1.48975	43.5234	7.59883
ENSG00000174405.13	LIG4	227.746	-1.4952	0.00365727	0.101369	64	89	61	443	970	398	124.458	100.97	124.473	329.979	453.954	232.641
ENSG00000187626.8	ZKSCAN4	123.156	-1.49504	0.010171	0.182773	27	48	40	354	364	199	52.5056	54.4556	81.6213	263.685	170.35	116.321
ENSG00000119900.7	OGFRL1	434.86	-1.4946	0.00156355	0.0622203	197	201	56	1088	1348	757	383.096	228.033	114.27	810.422	630.856	442.486
ENSG00000262587.2	RP11-266L9.4	18.9157	1.4935	0.112716	0.514241	10	10	24	4	12	43	19.4465	11.3449	48.9728	2.97949	5.61593	25.1346
ENSG00000204060.6	FOXO6	2.66717	-1.49311	0.507308	NA	1	1	0	4	20	1	1.94465	1.13449	0	2.97949	9.35988	0.584526
ENSG00000162630.5	B3GALT2	2.90739	-1.49293	0.521888	NA	2	0	0	16	1	2	3.8893	0	0	11.918	0.467994	1.16905
ENSG00000149716.12	ORAOV1	103.886	-1.49271	0.0194413	0.248929	21	31	47	207	429	165	40.8377	35.1692	95.9051	154.189	200.769	96.4467
ENSG00000130479.10	MAP1S	275.562	-1.4924	0.00236726	0.0776182	93	94	73	642	904	540	180.852	106.642	148.959	478.209	423.066	315.644
ENSG00000070614.14	NDST1	48.4895	-1.49171	0.0509614	0.379478	36	10	5	110	196	44	70.0074	11.3449	10.2027	81.9361	91.7268	25.7191
ENSG00000233296.1	AC092159.2	12.3853	1.49164	0.182451	0.612026	5	30	6	7	8	16	9.72325	34.0348	12.2432	5.21411	3.74395	9.35241
ENSG00000180016.2	OR1E1	7.27762	-1.49161	0.409971	0.799346	0	5	0	2	78	0	0	5.67246	0	1.48975	36.5035	0
ENSG00000100105.17	PATZ1	164.227	-1.49154	0.00542855	0.129155	41	84	34	480	547	218	79.7307	95.2973	69.3781	357.539	255.993	127.427
ENSG00000163694.14	RBM47	22.0824	-1.49143	0.261522	0.689855	48	0	0	40	10	8	93.3432	0	0	29.7949	4.67994	4.67621
ENSG00000205572.9	SERF1B	359.17	-1.49133	0.00661763	0.146409	40	124	227	649	895	977	77.786	140.677	463.201	483.423	418.855	571.082
ENSG00000134376.14	CRB1	10.2879	-1.49098	0.265789	0.693827	2	18	0	16	37	14	3.8893	20.4209	0	11.918	17.3158	8.18336
ENSG00000249915.7	PDCD6	297.417	-1.49086	0.00883552	0.171943	96	87	67	831	1280	247	186.686	98.7008	136.716	618.99	599.032	144.378
ENSG00000091137.11	SLC26A4	8.2422	-1.48974	0.303547	0.725623	0	5	5	11	43	9	0	5.67246	10.2027	8.19361	20.1237	5.26073
ENSG00000224397.5	LINC01272	7.50242	-1.48939	0.374777	0.777233	12	0	0	20	2	10	23.3358	0	0	14.8975	0.935988	5.84526
ENSG00000242100.2	RPL9P32	7.59107	1.48924	0.27665	0.703959	4	17	3	10	3	6	7.7786	19.2864	6.1216	7.44873	1.40398	3.50715
ENSG00000199337.1	RNA5S3	1814.4	1.48888	0.00189813	0.068994	1898	1678	1101	1534	914	2523	3690.95	1903.68	2246.63	1142.64	427.746	1474.76
ENSG00000253276.2	CCDC71L	25.3796	-1.48836	0.105942	0.504276	9	24	1	41	84	61	17.5019	27.2278	2.04053	30.5398	39.3115	35.6561
ENSG00000105613.9	MAST1	4.84906	-1.48813	0.403104	0.795923	1	7	0	6	24	6	1.94465	7.94144	0	4.46924	11.2319	3.50715
ENSG00000188522.14	FAM83G	54.8542	-1.48749	0.0240802	0.275306	15	31	11	117	153	143	29.1698	35.1692	22.4459	87.1502	71.6031	83.5872
ENSG00000199352.1	RNA5S1	1844.6	1.48661	0.00214288	0.0736142	1957	1705	1089	1556	913	2599	3805.68	1934.31	2222.14	1159.02	427.278	1519.18
ENSG00000233266.1	HMGB1P31	17.579	1.48539	0.12352	0.53155	16	22	9	9	42	8	31.1144	24.9588	18.3648	6.70386	19.6557	4.67621
ENSG00000167600.13	CYP2S1	7.0584	-1.48485	0.396953	0.792474	4	0	0	45	1	1	7.7786	0	0	33.5193	0.467994	0.584526
ENSG00000171130.17	ATP6V0E2	15.7656	-1.48474	0.194983	0.62481	1	7	7	49	60	10	1.94465	7.94144	14.2837	36.4988	28.0796	5.84526
ENSG00000180346.3	TIGD2	68.337	-1.48446	0.0253841	0.280198	25	62	3	163	262	70	48.6163	70.3385	6.1216	121.414	122.614	40.9168
ENSG00000205457.11	TP53TG3C	1.73224	1.48409	0.633236	NA	0	2	1	0	13	0	0	2.26898	2.04053	0	6.08392	0
ENSG00000129484.13	PARP2	1610.39	1.48378	0.000622827	0.0351646	760	946	2291	763	874	2496	1477.93	1073.23	4674.86	568.338	409.027	1458.98
ENSG00000124193.14	SRSF6	1453.6	-1.48367	0.00088137	0.042933	358	770	353	2839	3851	4302	696.185	873.559	720.308	2114.7	1802.24	2514.63
ENSG00000165821.11	SALL2	57.5707	-1.48252	0.0395945	0.341498	15	68	2	150	211	42	29.1698	77.1454	4.08107	111.731	98.7467	24.5501
ENSG00000104427.11	ZC2HC1A	7.89722	-1.48239	0.36933	0.773928	13	0	0	19	2	12	25.2805	0	0	14.1526	0.935988	7.01431
ENSG00000207392.1	SNORA20	26806.9	1.48236	0.00670396	0.146793	29288	22321	13767	28448	7152	44368	56954.9	25323	28092	21190.2	3347.09	25934.2
ENSG00000252712.1	SCARNA14	182.473	1.4819	0.0105093	0.184701	251	104	78	256	37	208	488.107	117.987	159.162	190.688	17.3158	121.581
ENSG00000171302.16	CANT1	500.788	-1.4819	0.00104819	0.0474455	133	222	138	1004	1475	1325	258.639	251.857	281.594	747.853	690.291	774.496
ENSG00000109107.13	ALDOC	7136	1.48182	0.00640405	0.144035	7096	14446	1390	6463	4939	4561	13799.2	16388.9	2836.34	4814.12	2311.42	2666.02
ENSG00000258659.6	TRIM34	13.5425	1.48137	0.174647	0.602989	5	10	19	3	26	12	9.72325	11.3449	38.7701	2.23462	12.1678	7.01431
ENSG00000137941.16	TTLL7	7.13449	-1.48046	0.321863	0.738204	4	5	0	19	15	14	7.7786	5.67246	0	14.1526	7.01991	8.18336
ENSG00000217643.1	PTGES3P2	18.5108	1.48036	0.155891	0.577529	16	20	7	7	7	59	31.1144	22.6898	14.2837	5.21411	3.27596	34.487
ENSG00000112031.15	MTRF1L	115.686	-1.47961	0.00809527	0.164581	28	72	24	253	319	293	54.4502	81.6834	48.9728	188.453	149.29	171.266
ENSG00000102871.15	TRADD	64.8683	-1.47936	0.0231454	0.271299	39	25	4	203	211	46	75.8414	28.3623	8.16213	151.209	98.7467	26.8882
ENSG00000205810.8	KLRC3	2125.48	1.47923	0.00208017	0.0727918	2538	2218	1033	1242	2437	1929	4935.52	2516.3	2107.87	925.133	1140.5	1127.55
ENSG00000163001.11	CFAP36	652.022	1.47836	0.0046602	0.118097	571	1263	204	462	577	579	1110.4	1432.86	416.269	344.132	270.032	338.44
ENSG00000112218.8	GPR63	3.24714	-1.47791	0.507412	NA	0	6	0	1	18	6	0	6.80695	0	0.744873	8.42389	3.50715
ENSG00000215252.11	GOLGA8B	42150.2	1.47785	0.0149224	0.220075	18880	10225	66869	4794	32459	84472	36715	11600.2	136448	3570.92	15190.6	49376.1
ENSG00000274265.4	CH17-189H20.1	11.2589	1.47777	0.195225	0.62481	7	15	8	3	28	9	13.6126	17.0174	16.3243	2.23462	13.1038	5.26073
ENSG00000156466.9	GDF6	1.68288	-1.4772	0.66544	NA	0	0	0	1	0	16	0	0	0	0.744873	0	9.35241
ENSG00000227408.1	AMYP1	13.1112	1.47715	0.155252	0.576249	8	17	11	13	10	12	15.5572	19.2864	22.4459	9.68336	4.67994	7.01431
ENSG00000148488.15	ST8SIA6	132.719	-1.4771	0.00801737	0.163923	42	83	9	288	747	65	81.6753	94.1628	18.3648	214.524	349.591	37.9942
ENSG00000227039.6	ITGB2-AS1	3.10034	-1.47709	0.49733	NA	2	0	1	1	8	14	3.8893	0	2.04053	0.744873	3.74395	8.18336
ENSG00000163995.19	ABLIM2	11.1315	-1.47674	0.207181	0.639465	2	9	2	26	40	18	3.8893	10.2104	4.08107	19.3667	18.7198	10.5215
ENSG00000280447.1	AC109486.1	12.5309	-1.47631	0.237498	0.666513	3	14	0	11	88	7	5.83395	15.8829	0	8.19361	41.1835	4.09168
ENSG00000211667.2	IGLV3-12	117.572	-1.47521	0.035275	0.322175	60	26	0	674	121	1	116.679	29.4968	0	502.045	56.6273	0.584526
ENSG00000248746.5	ACTN3	11.811	1.47491	0.238107	0.666662	8	7	13	14	21	1	15.5572	7.94144	26.5269	10.4282	9.82787	0.584526
ENSG00000142512.14	SIGLEC10	5.42804	-1.47451	0.429607	0.810879	5	0	0	28	3	1	9.72325	0	0	20.8565	1.40398	0.584526
ENSG00000207274.1	SNORA70	37.4222	1.47418	0.0629099	0.411356	59	16	17	22	13	59	114.734	18.1519	34.6891	16.3872	6.08392	34.487
ENSG00000048342.15	CC2D2A	4.40669	-1.47368	0.420738	NA	0	3	2	11	18	4	0	3.40348	4.08107	8.19361	8.42389	2.3381
ENSG00000258017.1	RP11-386G11.10	5.08948	1.47341	0.346191	0.758227	5	5	3	3	12	2	9.72325	5.67246	6.1216	2.23462	5.61593	1.16905
ENSG00000198668.10	CALM1	1438.18	-1.47329	0.00151464	0.0615867	433	1061	188	3384	4509	2684	842.034	1203.7	383.62	2520.65	2110.18	1568.87
ENSG00000229715.4	EEF1DP3	4.1712	-1.47321	0.460873	NA	3	1	0	1	32	4	5.83395	1.13449	0	0.744873	14.9758	2.3381
ENSG00000115239.21	ASB3	139.028	1.47299	0.00492082	0.121701	89	107	155	64	112	211	173.074	121.391	316.283	47.6719	52.4153	123.335
ENSG00000163378.13	EOGT	46.0087	-1.47289	0.0309042	0.307811	11	24	12	93	137	119	21.3912	27.2278	24.4864	69.2732	64.1152	69.5586
ENSG00000185361.8	TNFAIP8L1	10.4303	-1.47289	0.215583	0.647153	4	4	2	24	43	14	7.7786	4.53797	4.08107	17.877	20.1237	8.18336
ENSG00000176396.10	EID2	86.0088	-1.47255	0.0142008	0.213863	19	59	17	213	249	175	36.9484	66.935	34.6891	158.658	116.53	102.292
ENSG00000164949.7	GEM	12.3381	1.47246	0.311475	0.730572	3	6	3	2	0	92	5.83395	6.80695	6.1216	1.48975	0	53.7764
ENSG00000166886.12	NAB2	101.388	-1.47201	0.00828848	0.167876	40	36	22	261	279	205	77.786	40.8417	44.8917	194.412	130.57	119.828
ENSG00000156564.8	LRFN2	37.9734	-1.4719	0.0766312	0.443518	12	5	19	61	155	72	23.3358	5.67246	38.7701	45.4373	72.539	42.0858
ENSG00000204652.6	RPS26P8	10.4624	1.47167	0.266231	0.694225	12	22	0	13	9	1	23.3358	24.9588	0	9.68336	4.21194	0.584526
ENSG00000132481.6	TRIM47	7.88802	-1.47153	0.31363	0.732218	5	0	3	25	5	18	9.72325	0	6.1216	18.6218	2.33997	10.5215
ENSG00000280138.1	RP11-463O12.5	55.407	1.47049	0.0432934	0.354752	43	71	33	11	97	81	83.62	80.5489	67.3376	8.19361	45.3954	47.3466
ENSG00000256436.1	TAS2R31	117.605	-1.47041	0.0119372	0.198294	12	111	12	51	848	166	23.3358	125.929	24.4864	37.9885	396.859	97.0313
ENSG00000251898.1	SCARNA11	621.374	1.47029	0.00348714	0.0978438	683	401	403	669	184	921	1328.2	454.931	822.335	498.32	86.1109	538.348
ENSG00000241741.1	RPL7AP30	16.1954	1.46894	0.137426	0.552286	17	23	6	12	11	20	33.0591	26.0933	12.2432	8.93848	5.14793	11.6905
ENSG00000106608.16	URGCP	291.797	-1.46787	0.00511702	0.124229	56	93	144	578	872	691	108.9	105.508	293.837	430.537	408.091	403.907
ENSG00000158691.14	ZSCAN12	164.269	-1.46766	0.0056592	0.132453	49	61	46	404	560	281	95.2879	69.204	93.8645	300.929	262.077	164.252
ENSG00000140451.12	PIF1	145.397	1.4664	0.040093	0.343921	107	114	78	28	74	548	208.078	129.332	159.162	20.8565	34.6315	320.32
ENSG00000174177.12	CTU2	71.8392	-1.46607	0.0458618	0.362313	33	5	37	127	181	182	64.1735	5.67246	75.4997	94.5989	84.7069	106.384
ENSG00000183281.14	PLGLB1	63.7257	-1.46607	0.0371929	0.331694	11	27	15	71	450	62	21.3912	30.6313	30.608	52.886	210.597	36.2406
ENSG00000116819.6	TFAP2E	9.40554	-1.46599	0.247839	0.676282	1	9	2	10	40	24	1.94465	10.2104	4.08107	7.44873	18.7198	14.0286
ENSG00000181074.3	OR52N4	37.2151	1.46588	0.069085	0.426993	27	35	29	10	104	27	52.5056	39.7072	59.1755	7.44873	48.6714	15.7822
ENSG00000196227.10	FAM217B	194.281	-1.46522	0.00326837	0.0948485	62	107	33	420	768	315	120.568	121.391	67.3376	312.847	359.419	184.126
ENSG00000251667.1	BRCC3P1	23.5497	-1.4642	0.121371	0.527298	8	12	2	18	166	29	15.5572	13.6139	4.08107	13.4077	77.687	16.9512
ENSG00000267698.1	AC002116.7	27.968	1.46411	0.0761429	0.442635	17	41	18	9	72	19	33.0591	46.5142	36.7296	6.70386	33.6956	11.106
ENSG00000166145.14	SPINT1	4.38547	-1.46316	0.49458	NA	3	0	0	22	0	7	5.83395	0	0	16.3872	0	4.09168
ENSG00000140157.14	NIPA2	222.128	-1.46246	0.00287554	0.0882528	67	84	64	505	626	526	130.292	95.2973	130.594	376.161	292.964	307.46
ENSG00000185499.16	MUC1	8.14391	1.46229	0.304939	0.726708	11	1	7	11	7	1	21.3912	1.13449	14.2837	8.19361	3.27596	0.584526
ENSG00000196433.12_PAR_Y	ASMT	22.6194	1.46173	0.141966	0.557388	23	2	30	6	13	29	44.727	2.26898	61.216	4.46924	6.08392	16.9512
ENSG00000237757.2	EEF1A1P30	2.88264	-1.4615	0.528089	NA	0	5	0	1	17	5	0	5.67246	0	0.744873	7.9559	2.92263
ENSG00000260290.2	CTD-2033A16.2	183.05	1.46115	0.00331756	0.0952774	105	188	187	103	142	267	204.188	213.284	381.58	76.722	66.4551	156.068
ENSG00000145362.17	ANK2	2.97137	-1.46088	0.501413	NA	2	0	1	2	11	9	3.8893	0	2.04053	1.48975	5.14793	5.26073
ENSG00000211697.4	TRGV5	374.619	1.46079	0.00493981	0.121782	44	21	668	28	17	1277	85.5646	23.8243	1363.08	20.8565	7.9559	746.439
ENSG00000177225.16	PDDC1	58.4621	-1.46076	0.0337479	0.318179	13	17	27	122	205	110	25.2805	19.2864	55.0944	90.8746	95.9387	64.2978
ENSG00000112039.3	FANCE	195.425	-1.46061	0.00373009	0.102659	56	81	54	446	639	394	108.9	91.8938	110.189	332.214	299.048	230.303
ENSG00000175787.16	ZNF169	84.5707	-1.46056	0.0206782	0.256715	18	35	25	128	462	120	35.0037	39.7072	51.0133	95.3438	216.213	70.1431
ENSG00000198746.12	GPATCH3	312.89	-1.46032	0.0031856	0.0933231	54	117	145	561	818	929	105.011	132.736	295.877	417.874	382.819	543.024
ENSG00000143756.11	FBXO28	168.882	-1.46001	0.005024	0.122824	55	92	31	334	541	405	106.956	104.373	63.2565	248.788	253.185	236.733
ENSG00000207493.1	SNORA46	9157.63	1.45945	0.00332088	0.0952774	13060	6433	3344	12212	2868	8534	25397.1	7298.19	6823.54	9096.39	1342.21	4988.34
ENSG00000183258.11	DDX41	2967.74	1.4593	0.000906567	0.0437697	2460	2980	2328	1981	2283	4016	4783.84	3380.79	4750.36	1475.59	1068.43	2347.46
ENSG00000171606.17	ZNF274	646.082	-1.45877	0.0186355	0.244744	135	147	359	1717	2141	742	262.528	166.77	732.551	1278.95	1001.97	433.718
ENSG00000158402.18	CDC25C	7.98685	1.45866	0.268584	0.696576	6	13	3	15	4	4	11.6679	14.7484	6.1216	11.1731	1.87198	2.3381
ENSG00000162543.5	UBXN10	7.49033	-1.45698	0.332652	0.746253	5	2	0	29	23	1	9.72325	2.26898	0	21.6013	10.7639	0.584526
ENSG00000278233.1	RNA5-8S5	4710.7	1.45613	0.00332286	0.0952774	4596	4801	2757	3900	2316	7297	8937.61	5446.7	5625.75	2905.01	1083.87	4265.28
ENSG00000169972.11	PUSL1	38.2674	-1.45553	0.0467766	0.364153	6	21	13	57	105	130	11.6679	23.8243	26.5269	42.4578	49.1394	75.9883
ENSG00000137817.16	PARP6	3578.65	1.45546	0.000848854	0.0421324	2386	5088	2574	2106	3730	4265	4639.94	5772.29	5252.33	1568.7	1745.62	2493
ENSG00000196747.4	HIST1H2AI	664.945	-1.45539	0.00147872	0.0602966	149	353	186	1460	1922	1596	289.753	400.476	379.539	1087.52	899.484	932.903
ENSG00000278189.1	RNA5-8S5	113.031	1.45304	0.0110527	0.191378	112	117	66	109	59	144	217.801	132.736	134.675	81.1912	27.6116	84.1717
ENSG00000184786.5	TCTE3	33.2995	1.4529	0.0742361	0.437752	18	45	24	5	53	62	35.0037	51.0521	48.9728	3.72437	24.8037	36.2406
ENSG00000237506.3	RPSAP15	27.4672	1.45253	0.0872107	0.464626	14	58	13	35	21	16	27.2251	65.8005	26.5269	26.0706	9.82787	9.35241
ENSG00000207468.1	SNORA19	84.5853	1.45238	0.0476252	0.367678	81	95	36	109	16	137	157.517	107.777	73.4592	81.1912	7.4879	80.08
ENSG00000132874.14	SLC14A2	4.71853	1.45201	0.429927	NA	4	3	1	19	2	0	7.7786	3.40348	2.04053	14.1526	0.935988	0
ENSG00000242866.9	STRC	393.099	1.4517	0.0100169	0.181363	405	245	322	132	412	590	787.583	277.951	657.052	98.3233	192.813	344.87
ENSG00000135740.16	SLC9A5	27.2644	1.45168	0.0811724	0.452907	35	19	16	17	40	17	68.0628	21.5553	32.6485	12.6628	18.7198	9.93694
ENSG00000221539.1	SNORD99	30.5973	1.45078	0.0622232	0.409582	36	26	16	32	14	36	70.0074	29.4968	32.6485	23.836	6.55191	21.0429
[truncated: 13,284 more rows]
