# Supplementary material for: Mitochondrial hypoxic stress induces widespread RNA editing by APOBEC3G in natural killer cells
Source: Genome Biol. 2019 Feb 21;20:37. doi: 10.1186/s13059-019-1651-1 (PMC6383285; doi:10.1186/s13059-019-1651-1)
Supplement: Supplementary file 10 — Table S9. Oligonucleotide primer sequences used for PCR amplification and Sanger sequencing. (XLSX 10 kb) [file 13059_2019_1651_MOESM10_ESM.xlsx]

## Sheet: Sheet1
List of primers
RT-PCR primers*
Gene	Forward (5’-to-3’)	Reverse (5’-to-3’)	CDNA SIZE (bp)#	GDNA SIZE (bp)#
EIF3I	ATGAGAGTGGAGAGCTCAACC	GTGGTGGGATTACAGGCATGA	536	4099
FAM89B	TCAACCTCGACTCAGCGCTG	GATGTGGAAGGCATCCTGCA	321	713
GOLGA5	TCCAAAGATCCAAAGAGACTCAAG	CTCCTGCTCTCTCTTCAGAGTG	353	3423
HSD17B10	CAGCGTGTCGGAGCGTGAAG	AGTCGGCTAGGGAAGGGCACT	564, 646,673	2829
RFX7	GCAATGGAGTGACTAATCTTCCT	TTGGAGAGCGAATGGTGAGTG	330	1790
RPL10A	TTTCCGGTTAGCGCGGCGTGAGAAGC	AAGGCCCGGACATTCTGC	638, 991	636, 2300
RPS2	CGTCACCAAGTTGGGCCGCTT	GGGCTGAGGTGTAGCAGTCATC	736	2334
TM7SF3	GACAGTTACTGGTCCACAAGC	CTAGGGTCCAGAATGTTTGTCAC	263	1531
TUFM	GGTCGGGACCCTGAGTTAGG	ATGGCCAGCGTGTTGGTGACT	650	1543
APOBEC3G	GGCCGAGGACCCGAAGG	TTCTGACACAGGCTGCGAAG	99	99
APOBEC3F	TGCCTTGGTACAAATTCGATGAC	AGTGGAAGTAGAATATGTGTGGATAC	108	23861
APOBEC3C	CTGTGCTTCACCGTGGAAGG	TGACAATGGGTCTCAGAATCCAC	95	2109
B2-Microglobulin	CTCGCTCCGTGGCCTTAGCT	TGGATGAAACCCAGACACATAGCA	152	3958
*underlined primers were used for sequencing
